# Supplementary material for: Overexpression of Human-Derived DNMT3A Induced Intergenerational Inheritance of Active DNA Methylation Changes in Rat Sperm
Source: Front Genet. 2017 Dec 12;8:207. doi: 10.3389/fgene.2017.00207 (PMC5733082; doi:10.3389/fgene.2017.00207)
Supplement: Supplemental Table 1 — 8 PCR primer-pairs were specific for the RP11-159D24 sequence to detect positive transgenic rats. [file Table1.XLSX]

## Sheet: Sheet1
Name	Forward (5'-3')	Reverse (5'-3')
hDNMT3A-1	GCCTCAGAGCTATTACCCAATGG	GGAGAGTAAGCAGGCCAGGTAGAG
hDNMT3A-2	CAAACTCCATAAAGCAGGGC	GGATTTCCTGTTTGCTCTGGT
hDNMT3A-3	AGAGAGAGGCTGTGAATGAAG	GTCTTTGGAGGCGAGAGTTA
hDNMT3A-4	GCTATTCGCCTTGCTATTG	GTAACGAGGGAAGTTTGGTC
hDNMT3A-5	ACTTGGAGAAGCGGAGTGAG	AGGGAGGCAAACAGGGTATC
hDNMT3A-6	TATGGGTAGGTTCCTGGACG	AGGAACTCGCAGGAGAGGAA
hDNMT3A-7	AAGAAAGCCAAGGTCATTGC	TGAGCAGAACCCACTTCCAT
hDNMT3A-8	GCAGGGCATTTATGAAACCT	TGATGGAGTCCTCACACACC
