# Supplementary material for: Overexpression of Human-Derived DNMT3A Induced Intergenerational Inheritance of Active DNA Methylation Changes in Rat Sperm
Source: Front Genet. 2017 Dec 12;8:207. doi: 10.3389/fgene.2017.00207 (PMC5733082; doi:10.3389/fgene.2017.00207)
Supplement: Supplemental Table 2 — Primers used for MSAP analysis. [file Table2.XLSX]

## Sheet: Sheet1
Name	Sequence (5'-3')
EcoR I adaptor-1	CTCGTAGACTGCGTACC
EcoR I adaptor-2	AATTGGTACGCAGTCTAC
HM adaptor-1	GACGATGAGTCTAGAA
HM adaptor-2	CGTTCTAGACTCA- TC
E1	GACTGCGTACCAATTCA
HM1	GATGAGTCTAGAACGGT
E02*	GACTGCGTACCAATTCATG
E03*	GACTGCGTACCAATTCATC
E04*	GACTGCGTACCAATTCAGA
E05*	GACTGCGTACCAATTCAGC
HM01	GATGAGTCTAGAACGGTAA
HM02	GATGAGTCTAGAACGGTAG
HM03	GATGAGTCTAGAACGGTAC
HM04	GATGAGTCTAGAACGGTAT
HM05	GATGAGTCTAGAACGGTGA
HM06	GATGAGTCTAGAACGGTGT
HM07	GATGAGTCTAGAACGGTGG
HM08	GATGAGTCTAGAACGGTGC
HM09	GATGAGTCTAGAACGGTCA
HM10	GATGAGTCTAGAACGGTCT
HM11	GATGAGTCTAGAACGGTCG
HM12	GATGAGTCTAGAACGGTCC
HM13	GATGAGTCTAGAACGGTTA
HM14	GATGAGTCTAGAACGGTTG
HM15	GATGAGTCTAGAACGGTTC
HM16	GATGAGTCTAGAACGGTTT
*: Modified with 5'-FAM
