# Supplementary material for: Overexpression of Human-Derived DNMT3A Induced Intergenerational Inheritance of Active DNA Methylation Changes in Rat Sperm
Source: Front Genet. 2017 Dec 12;8:207. doi: 10.3389/fgene.2017.00207 (PMC5733082; doi:10.3389/fgene.2017.00207)
Supplement: Supplemental Table 3 — Information about 93 DALs which were reamplified and sequenced. [file Table3.XLSX]

## Sheet: Sheet1
Serial number	Primer-pairs	Original band type in WT	Current band type	Variations occurred in	Tendency	Chromosome	Gene ID	Gene name	Distribution	Annotation	Sequence (5'-3')
26	E02 HM15	Type IV (0.0)	Type II (1.0)	Both hDNMT3A- and hDNMT3A+	hypermethylation	4	ENSRNOG00000007272	Rnf103	3'UTR	E3 ubiquitin-protein ligase, The protein encoded by this gene contains a RING-H2 finger, a motif known to be involved in protein-protein and protein-DNA interactions.	GATGAGTCTAGAACGGTTCATATGGTGCTGGGGACCAATTTAGGGCTTCATGAATTGGTACGCAGTC
12	E02 HM07	Type IV (0.0)	Type II (1.0)	Both hDNMT3A- and hDNMT3A+	hypermethylation	4	ENSRNOG00000008622	Creb5	intron	CREB5 (cAMP responsive element binding protein 5) might play key role in the metastatic signal network of colorectal cancer.CREB5 might accelerate the metastasis of colorectal cancer	GACTGCGTACCAATTCATGGTATAGCTAGGTCACTCACACCAGAAATAGTGACCCTGCAACCACCGTTCTAGACTCATC
14	E02 HM09	Type IV (0.0)	Type II (1.0)	hDNMT3A+	hypermethylation	2	ENSRNOG00000014686	Kcnd3	intron	First de novo KCND3 mutation causes severe Kv4.3 channel dysfunction leading to early onset cerebellar ataxia, intellectual disability, oral apraxia and epilepsy.	GACTGCGTACCAATTCATGGGTGCTGCCTTGAGGGACAAGCTTCTCTGAGCATTCTGGGAGATGAGGTTTCCTATAGGACTGTCCCTGCCTGACTCGCAAGGTTGAGGCAAGCTGTGTCCCCACTGAAACCTCACTTTTCCCTTCTGGAGAGTGAGAAGAGTGGACAAGATAGCCTCCCAGGTTCCTGCTCCCCACACCGTTCTAGACTCATC
16	E02 HM10	Type IV (0.0)	Type II (1.0)	Both hDNMT3A- and hDNMT3A+	hypermethylation	6			intergenic		GATGAGTCTAGAACGGTCTGGCAGCCATTGGTTGGTCATTTCTTCCATCTCTGCTCCGTCATTGTCCATGAATTGGTACGCAGTC
17	E02 HM10	Type IV (0.0)	Type II (1.0)	Both hDNMT3A- and hDNMT3A+	hypermethylation	7			intergenic		GACTGCGTACCAATTCATGCAAGTCTGTTTCTCTGCGGAATACCCACTGTTGCAAGGATGAGACAGCGAGAGTCCAGACCGTTCTAGACTCATC
21	E02 HM12	Type IV (0.0)	Type II (1.0)	Both hDNMT3A- and hDNMT3A+	hypermethylation	9			intergenic		GATGAGTCTAGAACGGTCCCTTCTGCCAGACTCTACACCCTCAGTGTTGAGTGCAAACCAACAACAGAGGTTACATGGATCATGAATTGGTACGCAGTC
22	E02 HM12	Type IV (0.0)	Type II (1.0)	Both hDNMT3A- and hDNMT3A+	hypermethylation	12	ENSRNOG00000000975	Mcoln1	promoter	The intracellular Ca²⁺ channel MCOLN1 is required for sarcolemma repair to prevent muscular dystrophy.	GATGAGTCTAGAACGGTCCCCACTGACCCTCTCATCCCTGTCTCCTCAATGCTGGGATTAGAGGTACCAGAACTCAGTTTTTACATGAATTGGTACGCAGTC
25	E02 HM14	Type I (1.1)	Type II (1.0)	Both hDNMT3A- and hDNMT3A+	hypermethylation	5			intergenic		GATGAGTCTAGAACGGTTGTGGTGGCAAATGCCAGTAGGATTTGCTGTAGGAGGCAGAAGTAGGAGGATCATGAATTGGTACGCAGTC
27	E02 HM15	Type IV (0.0)	Type II (1.0)	Both hDNMT3A- and hDNMT3A+	hypermethylation	8			intergenic		GATGAGTCTAGAACGGTTCCCAGCTGCTTGGCTTCTCCCATTATTAGACCTGTTGCCATGAATTGGTACGCAGTC
37	E03 HM31	Type IV (0.0)	Type II (1.0)	hDNMT3A-	hypermethylation	6			intergenic		GATGAGTCTAGAACGGTAAGGGAGGGAATCTGTGAGCATTGAGCTCAGAGCTTTCTCCATAGCTGATGCCCCTGCCCTAACTCAGTCTTAAATTGTGACCCAGCAAAACGCTCCAGATTCTCGCCACGAACTCAGATAATGAAGGCAGAAATTTCAAAGTAGTGGAAGATTCAGTACAGAGTCGACTCTGTGTCTGAAGTGCCTTCCTATTCTCCTTTGCTTATCTGCCTCCAGGGAGCTGTCTACCAGACCTGGTCCTGCAGTCCTGAGGAGGTGCAGCAAGCCTTTCCCCTTCCTATTCCCATCATGCTCTGCTCAACTGCAGATGCCAGATACATTTCCCTCTGAAATACTCCTCCCTTCCTTCAAGGCACTCACTCACCAAAGACCCCAACCTCC…
39	E03 HM04	Type I (1.1)	Type II (1.0)	Both hDNMT3A- and hDNMT3A+	hypermethylation	5	ENSRNOG00000011550	Kcnab2	intron	Potassium channel, voltage-dependent, beta subunit,KCNAB-related protein	GATGAGTCTAGAACGGTATGGAGATGGGGGTGGGGGCTGCGGGATATCGGTGATGAATTGGTACGCAGTC
42	E03 HM04	Type IV (0.0)	Type II (1.0)	hDNMT3A-	hypermethylation	2			intergenic		GATGAGTCTAGAACGGTATGGAGCGGTAGGACGAAGCCAAAGAGAGCGTTTCAAGAGTCCAGCGTGCAGCCCGCCCGATGAATTGGTACGCAGTC
44	E03 HM04	Type I (1.1)	Type II (1.0)	Both hDNMT3A- and hDNMT3A+	hypermethylation	7	ENSRNOG00000016852	Apobec3b	intron	APOBEC3B was recently identified as a gain-of-function enzymatic source of mutagenesis,	GATGAGTCTAGAACGGTATCTCCCATCACTGAGTCCTGCTGCAAGCCAATTGGTTTATGTCTAAACATGGAGGCTGGAAGGTAAAGAAACGCCATTGAGGCAGTCTTGGGGGGCTGGAGAGATGGCTCAGCAGTTAAGAGCACTGGCTGCTCTTCCAGAGGACCTTGGTTCAATTCCCAGCACCCATGTGGTAGCTCACAACTGTCTCTAACTCCAGTCTCAGGGGAGCCTCACACATGCATACATGCAGGCAGAGCACCAATGCACATAGAAAATAATTTTTAAAAACATGGCAACCTTAGGTGCCTAGAGGAAGGAGGAGCTGTCAGACTTTCCAGGTCCGAGAGGCTGACAGTTTTTCCTCATGCTCTCCCCTGACCTCTCTGTGTGCTGTGTCAC…
45	E03 HM05	Type IV (0.0)	Type II (1.0)	Both hDNMT3A- and hDNMT3A+	hypermethylation	11	ENSRNOG00000002229	Adcy5	intron	Enzyme that catalyzes the formation of the secondary messenger cyclic adenosine monophosphate. Adenylyl cyclase 5 (ADCY5) mutations is associated with heterogenous syndromes: familial dyskinesia and facial myokymia; paroxysmal chorea and dystonia; autosomal-dominant chorea and dystonia; and benign hereditary chorea.	GATGAGTCTAGAACGGTGACACCTGTGCACACTCTCTTGTTATCAGAAGTCACTGGCACTGTCGTACAGACGGAGGGAGGCTACATGGCTTCCAGTGGGCTTCGTGCCTTTCAAGTCACAAGGCTGGACTTGCCATGTCCTGGCTCTCAGAATAGATGTCCAGCCACTGTGACACCTTGGCTCGGCCATTCCCAGAACCGATAATTGCATGGGGAAGAACCCGGCTGAACTGGTGATACCCTCCCTCGTGAGGAAGATAGTGCACCCTTTTTCTGAGACACGATGGAGTGCATATAGGGCAACCTTCCCTAAACTTCTCGGTCCGTTCTCCCTTTGCAGTTGGATGGAGATGGGTAACTGGACGTTTCCCTTTCTCTTCATTGATTTTTCTTTTAAGCC…
50	E03 HM06	Type I (1.1)	Type II (1.0)	Both hDNMT3A- and hDNMT3A+	hypermethylation	5			intergenic		GATGAGTCTAGAACGGTGTATTTATAGATGAGCCTCCTGCCTCCCCTCCTTCGCCAGGGTGTACCAGGTTCATTTGGGGTGCAAGCGGAGGGTGACAACCTGTTTATCATCCAAGGTGTCCAAGCAAGTTATTGAGACACCCTCTGAGAACGAGGTCTGGATGCCGGCCCAGGCTTAGACCTGACCTGACCCTCACGACGCCCAGACACAGGCAACTCTTACTTACTCCTATTGCCCTGCTCTTGTCCCAGCATCCCCCAGGGTACCTGAGGCAATCGCACACCGTTCTAGACTCATC
52	E03 HM06	Type I (1.1)	Type II (1.0)	Both hDNMT3A- and hDNMT3A+	hypermethylation	19	ENSRNOG00000014371	Cdh13	intron	Cell adhesion molecule; involved in cell growth regulation. H-cadherin (CDH13) is commonly downregulated through promoter methylation in various cancers.	GATGAGTCTAGAACGGTGTCCCCTGGAACCACAAGCCCAAATCAGTCCTTCCTTCCAAAGTTGCTCGTCTCAGATGATAAGGATTTGGGGATCAGGAGAAACACCCAGGCCGCTCCACATGCATAGCACTCTGGTGACGTCATAGCAACACCGAGGCTGCACACACACACACAAAGAAAGCTACAAACTTGCCCAGCATCACATAGCAGCTAGCAGCTGTGTAGAATGGAGAGCTGCCCCTGACTGTGGCCTCTGTCCACGTTGCCTTCCACTGTGTGGTCCTCTTCCGTCGCGTCTGCACAGCTCTCGTGTCCCCATCTACACCCTCCTAGCAGGCTTCTTTCAGGCCTCGTCTTCAGGATGCTATTGACTTTATGTCTCCCCAAACTCCCAGACCAG…
56	E03 HM08	Type IV (0.0)	Type II (1.0)	Both hDNMT3A- and hDNMT3A+	hypermethylation	1			intergenic		GATGAGTCTAGAACGGTGCTACATAGAGAGATCCTGTGCTCCCTGCCTCCCAAAGAAACCCAACCAACCAAAAACCCTCCTAGATGGAAGGTTTAGGCACATCGACTTTAGAATAGGATTCAAATGGTTCAGGAGATAATAGCAAGAATCGACAAGCTGGGTTTCATTACACTTAAAGGCTTCTGCATTTCATTACATTTAAAGGCTTCTGCACAGCAGGAGACAGACTCCGTGGATGGGCCCACAGCTTACAGAATGGGGGAAAATCTTTTCCAGATGTGCACCTGGGAGATATTAATACTCAGAATATTTTTAAAATAAAAATAGAAACATTCCCCCCTCCAAACCAAATACTTCAATGAGAAGACAATTCTCAAAAGAAAAGTTGTACGGCATCCC…
63	E03 HM14	Type IV (0.0)	Type II (1.0)	hDNMT3A+	hypermethylation	14			intergenic		GATGAGTCTAGAACGGTTGGCCAGAGCTTACTTCTGTGGCCTCATTTTACCTTAAACACCCTTTAAAGTTCTCATCTCCAGATGAATTGGTACGCAGTC
65	E03 HM16	Type I (1.1)	Type II (1.0)	Both hDNMT3A- and hDNMT3A+	hypermethylation	14			intergenic		GATGAGTCTAGAACGGTTTCCCCAGGTGAGTTTAGACCCTGTCTACTTGCCAATCATCACTAATCCGCACAGAGTGTCCCTGAAGATTCCACAACACATTTTCAAAGACTTAGATTTTTTTTTTTTGTTGTTCATGAAACTTCAAAAATCATTTACAGTCAGCTACAAAATGAAACAAGTTACTTTTTTCTGGACAACTGAAATGTGTATAAAAGTAGCCCTTTCCCGTTCTCTCAAGGATTTCAACTACGCTTTAGGATAATCTTGCTTTTTAAATGAATATTGCAACAAAAACCTTGCGAATAAAAAATATCATATGTTAATGTTAAACAAACCCCACGTCTAGGCATCTCAGTGAGCCTCTTCGGCACAGAGAGGCCGTTCTAAAGCGTCAAACCG…
69	E04 HM04	Type I (1.1)	Type II (1.0)	Both hDNMT3A- and hDNMT3A+	hypermethylation	16	ENSRNOG00000000111	Coprs	intron	copRS genes (previously named cgtRS9) which encode a two-component signal transduction system composed of the histidine kinase CopS and the response regulator CopR.	GACTGCGTACCAATTCAGAGAAGCCACATGGTAACATGACAAAGCCTACGGAAGGCCAATGGACCTCCAAAACACGGGCTGCTGTGGCGATACCGTTCTAGACTCATC
70	E04 HM04	Type I (1.1)	Type II (1.0)	Both hDNMT3A- and hDNMT3A+	hypermethylation	19	ENSRNOG00000013178	Cmip	intron	CMIP (C-Maf inducing protein) is overproduced in podocyte diseases and alters intracellular signaling.	GATGAGTCTAGAACGGTATGGCGGCGAGGGCCTTTGATCCCAGCACTCGGAGGGAGGCAGAGGGAGGCAGGTCTCTGAATTGGTACGCAGTC
72	E04 HM04	Type I (1.1)	Type II (1.0)	Both hDNMT3A- and hDNMT3A+	hypermethylation	7	ENSRNOG00000031081	Stat2	intron	STAT2 is a well-known essential and specific positive effector of type I IFN signaling.	GATGAGTCTAGAACGGTATCTGCCTATTTCTGTCCACCTGGTGCTGGGGTTATCGGTGCCTTGTATTTGCCCAGCTTTTAAGTGGGTGCTGGGAATCTGAATTGGTACGCAGTC
74	E04 HM08	Type I (1.1)	Type II (1.0)	Both hDNMT3A- and hDNMT3A+	hypermethylation	20	ENSRNOG00000000523	Ppil1	intron	Peptidylprolyl isomerase [cyclophilin]-like 1,The peptidyl-prolyl cis/trans isomerase PPIL1 is a component of the human spliceosome and binds to the spliceosomal SKIP protein via a binding site distinct from its active site.	GACTGCGTACCAATTCAGAGATCCACCTGCCTCTGCCTCCTTCCCAAGTTCTGGGATCAAAGGTGTGCGCCACCACCGTTCTAGACTCATC
79	E04 HM11	Type IV (0.0)	Type II (1.0)	Both hDNMT3A- and hDNMT3A+	hypermethylation	2			intergenic		GATGAGTCTAGAACGGTCGCTTCTGGTGAACTGCACACATTGACCTGTTAAAATGTCGCTGTCAACGTCTGAATTGGTACGCAGTC
92	E05 HM08	Type IV (0.0)	Type II (1.0)	Both hDNMT3A- and hDNMT3A+	hypermethylation	15	ENSRNOG00000007989	Arhgef40	intron	Solo (ARHGEF40) is a RhoA-targeting guanine nucleotide exchange factor (GEF) involved in cyclical stretch-induced human endothelial cell reorientation and convergent extension cell movement in zebrafish gastrula.	GACTGCGTACCAATTCAGCACAGAGCTCAGAAGTGGCTGTTGCTGGCACCGTTCTAGACTCATC
97	E05 HM11	Type IV (0.0)	Type II (1.0)	hDNMT3A+	hypermethylation	9			intergenic		GACTGCGTACCAATTCAGCAAACCGAAAAGCAGCAGCGATGGGGCCGACCGTTCTAGACTCATC
98	E05 HM12	Type IV (0.0)	Type II (1.0)	Both hDNMT3A- and hDNMT3A+	hypermethylation	5			intergenic		GACTGCGTACCAATTCAGCCTGGCACAACCCACGGGACCGTTCTAGACTCATC
47_1	E03 HM06	Type I (1.1)	Type II (1.0)	Both hDNMT3A- and hDNMT3A+	hypermethylation	7	ENSRNOG00000009739	Washc5	intron	WASH complex subunit strumpellin	GATGAGTCTAGAACGGTGTAGTACTTTGAATGTGATATTTGAGAGGAACTTAGCCCTGATGATGAATTGGTACGCAGTC
47_2	E03 HM06	Type I (1.1)	Type II (1.0)	Both hDNMT3A- and hDNMT3A+	hypermethylation	7			intergenic		GACTGCGTACCAATTCATCCTCTCCTGCCAGTCCTGTCCCTGCTACCTACTGTGGACACCGTTCTAGACTCATC
51_1	E03 HM06	Type I (1.1)	Type II (1.0)	Both hDNMT3A- and hDNMT3A+	hypermethylation	4	ENSRNOG00000043460	AABR07061158.1	intron	Pseudogene, known protein coding	GATGAGTCTAGAACGGTGTGTTCTGCACAGGGGAACTCTGTTGAGGGCAAGAGGTCCCAGTCACAAATAGTAAGCCACTGCCTAGCTGCTTCAGGAAAACCACCCTCGCTCCTGTAGTGCCAGAGTGGATTACGAGGCCAGTCAGGGGAGTAATGCTGGAGGGCAGCCTTCTCAGTGATGCTGGAGCGCAGTCTTCTCACATGCTGACTGAAGGGCTTTTTGCCATGGCTCAGCAGTTTCCGATGCACATCTTCAGCAGGATAATAATACCTAGGCATCTTTCGAAGCTTCACCACCCAGGTGCCACCCTTCTTGTCTCCACCAACTGCTTCTGTGACAGTAGCAAAGATCTTCTTTTTCTTCCTTTCAACCTTGGTCTTGGAAGCTGAGCATTTCCTT…
51_2	E03 HM06	Type I (1.1)	Type II (1.0)	Both hDNMT3A- and hDNMT3A+	hypermethylation	16			intergenic		GATGAGTCTAGAACGGTGTGCTGGCTGGTCACGTGCCAATGGTCCTCGCTCTACCCTGGCTGTCACACAGGCTGCCTGCTAGTCCCTCTTCATTTCTCCCATTAAAAGGACATGGAGTTCCAGAAACGTCTGTCTTCTAGGACATCAGATGACCGGCCATACTGCGATGCCTGTCCTCACAATCTGTGGGCTCCTTGTGGCTGGGATGTAGAAAGGAACTGCTGGTTGCAGGAAGGGATGGCCTTGAGTCTCAGAGTCCCCATCCTTACAGTGATAAATCAGGAGGCGTCTGAAACCATCAACACACTGGGGGGAAGGAACCCTGGGCCAGTCAGGGGCCAGTCTCATGCTGCCTGAGGACAAAGTTCTCTTTTGAGGGGACACACACGGAGGGTGCCT…
57_1	E03 HM10	Type IV (0.0)	Type II (1.0)	Both hDNMT3A- and hDNMT3A+	hypermethylation	3	ENSRNOG00000012603	Sestd1	promoter	The phospholipid-binding protein SESTD1 negatively regulates dendritic spine density by interfering with Rac1-Trio8 signaling pathway.	GATGAGTCTAGAACGGTCTGTAGAGATGCTCATGTACCCTCCTATGCTAAAGCCAGTTTCTCCAGCCTTCTCCTGTGCCAGCCTTGATGAATTGGTACGCAGTC
57_2	E03 HM10	Type IV (0.0)	Type II (1.0)	Both hDNMT3A- and hDNMT3A+	hypermethylation	14	ENSRNOG00000061121	Wdfy3	exon	Loss of Wdfy3 leads to a regionally enlarged cerebral cortex resembling early brain overgrowth described in many children on the autism spectrum.	GATGAGTCTAGAACGGTCTTTCGCAGACAGAACGACGGCAAGGCACACATAATGCTGCTCGGATGAATTGGTACGCAGTC
62_1	E03 HM13	Type I (1.1)	Type II (1.0)	hDNMT3A+	hypermethylation	6			intergenic		GATGAGTCTAGAACGGTTAGAAAGGACACGAGCGATTTTTATGGGATGAATTGGTACGCAGTC
62_2	E03 HM13	Type I (1.1)	Type II (1.0)	hDNMT3A+	hypermethylation	1			intergenic		GACTGCGTACCAATTCATCCCCTGAATTATGAATACTAAGAGACAGCTATAACCGTTCTAGACTCATC
64_1	E03 HM15	Type I (1.1)	Type II (1.0)	Both hDNMT3A- and hDNMT3A+	hypermethylation	18	ENSRNOG00000019365	Ablim3	intron	abLIM3 is involved in anchoring LIM domain-binding components of AJs to circumferential actin bundles in specific cell types.	GATGAGTCTAGAACGGTTCCTGCTAACACCCAGAGCTTCCAGTCTTCTCTCTTTTACGTTTTCTGATGAATTGGTACGCAGTC
64_2	E03 HM15	Type I (1.1)	Type II (1.0)	Both hDNMT3A- and hDNMT3A+	hypermethylation	19			intergenic		GATGAGTCTAGAACGGTTCCTTCATTGTGGCTCAAGGGCAAGAGTTACCGCCATGAAGATGGCTGTTTTCCCTGGCTTCGCTTATTGCCAAGCCACCACCGCAGACCCTGGTACCCCCAAGGTGATCCGAAACACTGCCAGACACACACGAGACTGCTTTCTAGTCAAG
8	E02 HM03	Type II (1.0)	Type I (1.1)	Both hDNMT3A- and hDNMT3A+	hypomethylation	13			intergenic		GATGAGTCTAGAACGGTGACACAGCCGAGGCAGTTACTTATGGAGGTTAAGTGAGGTGAGCCATGAATTGGTACGCAGTC
19	E02 HM11	Type II (1.0)	Type IV (0.0)	hDNMT3A-	hypomethylation	15	ENSRNOG00000011548	Ebf2	intron	The Ebf2 gene, belonging to the Ebf family of transcription factors regulating cell development and differentiation, is expressed in Schwann cells, and Ebf2 knockout mice show peripheral nerve defects.	GACTGCGTACCAATTCATGAGTAAGGAGGGCCAACAACCACCTCAGGCGACCGTTCTAGACTCATC
20	E02 HM12	Type II (1.0)	Type IV (0.0)	hDNMT3A-	hypomethylation	15	ENSRNOG00000009412	Lrch1	intron	LRCH1 competes with Cdc42 for interaction with DOCK8 and restrains T cell migration.Lrch1-deficient mice displayed a more severe phenotype.	GATGAGTCTAGAACGGTCCCGCTGGTTACCCAATGGTCTCTAAGTGTTGACTATTCATTCCCCATGAATTGGTACGCAGTC
23	E02 HM13	Type II (1.0)	Type IV (0.0)	hDNMT3A+	hypomethylation	19	ENSRNOG00000032437	Pard3	intron	PARD3 promotes the interaction between PP1A and LATS1 to induce LATS1 dephosphorylation and inactivation, therefore leading to dephosphorylation and activation of TAZ.	GACTGCGTACCAATTCATGCAATGCTTCAGGGATTCGTCCTTCTGTATTGAATTTACCACCTCAGGGCTAACCGTTCTAGACTCATC
28	E02 HM16	Type II (1.0)	Type IV (0.0)	Both hDNMT3A- and hDNMT3A+	hypomethylation	7			intergenic		GATGAGTCTAGAACGGTTTGATGTTATTGCCTTTACTAAGTTTATGTATGGGTCATGAATTGGTACGCAGTC
49	E03 HM06	Type II (1.0)	Type IV (0.0)	Both hDNMT3A- and hDNMT3A+	hypomethylation	10	ENSRNOG00000049758	Tbc1d16	intron	TBC1D16 is a GTPase activating protein for Rab4A that regulates transferrin receptor recycling and EGFR trafficking and signaling.	GATGAGTCTAGAACGGTGTACAGAAAGAAGCAGGCTCCACTTAGGAAGGCTAGGGTGCATCCCAGGCCTGAGGGAGGACCCCGTTGGGATGACTTCCTGACACAGGTTGGGAATGAGAGCCACACCACACACTGGCCAGGCCTTCTGGACACTTCGAGGGGCCCTGCTTTCTCCTCAATGGCCGAGAGAGAAGGAGCTAGACCCCGAGGCTTCCAAGGGAGCTGTTCACTGGGTGGTATACACCGTTCTAGACTCATC
61	E03 HM12	Type II (1.0)	Type IV (0.0)	Both hDNMT3A- and hDNMT3A+	hypomethylation	4			intergenic		GATGAGTCTAGAACGGTCCACCTTTGTGCTCTGCTGTGGTCGGTGTATCCTGGAGAAGCACGGCCCCAGGACCTGGGCACCAGGATGCCGTCTTACTATGGATGTGCCTTCCCATGCCTCTCCTTGCTACCTAGATCCCTCAGAGTCCTAACATGCTGCTCTCATTGGGCATGGCAAGGCGCTCGCTGCCTACAGCCTGCTGGGATTTCCCTGCTGGCTGAGGGCCGCTCGGTTGCGACAGAGGCCTACGGGTCAACAGGAAGAGGACCGTTCTAGACTCATC
68	E04 HM03	Type II (1.0)	Type IV (0.0)	Both hDNMT3A- and hDNMT3A+	hypomethylation	5	ENSRNOG00000009037	Sulf1	intron	Displays arylsulfatase and/or hydrolase enzyme activity; may catalyze the desulfation of glycosaminoglycans.Sulf1 is required for terminating ISC division at the end of regeneration.	GATGAGTCTAGAACGGTACCCACGTAGAGGTTCACAACTGTCTGCAACCCATATCAGGGGCGCCAACACCCACATCTGAATTGGTACGCAGTC
75	E04 HM07	Type II (1.0)	Type IV (0.0)	hDNMT3A+	hypomethylation	8			intergenic		GATGAGTCTAGAACGGTGGCCATGGCCTGAGCCCAGTCCTCTCTGAATTGGTACGCAGTC
76	E04 HM09	Type II (1.0)	Type IV (0.0)	Both hDNMT3A- and hDNMT3A+	hypomethylation	10			intergenic		GACTGCGTACCAATTCAGATGAGACAAGGGAATTAGGGGTAGTGCACAGGTCATAACATCATATAAAATGGTCAGGAAAGTTCACAGTGACCGTTCTAGACTCATC
77	E04 HM10	Type II (1.0)	Type IV (0.0)	hDNMT3A-	hypomethylation	5			intergenic		GACTGCGTACCAATTCAGACAACACAATGCTGCTTTTAACTGATAGACTCAAGTATTTATTGAAATACTACACAGTGCTGGAGACCGTTCTAGACTCATC
78	E04 HM10	Type II (1.0)	Type IV (0.0)	hDNMT3A-	hypomethylation	11	ENSRNOG00000050586	Stfa2l2	3'UTR	stefin A2-like 2	GACTGCGTACCAATTCAGACCAGTTTTTCCATATGAATATAGATGCAAAAATACTCAATAAAATTCTTGAGACCGTTCTAGACTCATC
82	E04 HM11	Type II (1.0)	Type IV (0.0)	Both hDNMT3A- and hDNMT3A+	hypomethylation	13	ENSRNOG00000003468	Capn8	intron	Member of the calpain family of cysteine proteases. NCL-2/calpain-8 (Capn8). the CAPN2/CAPN8 locus provides compelling evidence for an association with serum α-carotene concentrations and may suggest a relationship with the development and progression of cancers.	GATGAGTCTAGAACGGTCGCGTGGACTGCCCGAGTTTCTTTCTACATCCCAGTTATGCAGAGAAGCAGAGCTACCGTACAGATTTGTTACTGTGATCAGTGTCTGAATTGGTACGCAGTC
83	E04 HM13	Type II (1.0)	Type IV (0.0)	hDNMT3A+	hypomethylation	3			intergenic		GATGAGTCTAGAACGGTTAGTGCCAAGAGCCGACCACTGTATTTGGGTGTGGGGCAACAGGCTTTCTGTGACCTGAAAGACAGTGAGAATTTCATTAAAGTGAGAGAGATGAACGTGCACTTGCTCTGAATTGGTACGCAGTC
100	E05 HM12	Type II (1.0)	Type IV (0.0)	Both hDNMT3A- and hDNMT3A+	hypomethylation	3	ENSRNOG00000007989	Chst1	intron	CHST1 contributes to the generation of optimal L-selectin ligands in vascular endothelial cells at sites of inflammation.	GATGAGTCTAGAACGGTCCCCATCTAAGGGGCTAAGGAACCCGAGAAAGTAGCCCCCTGGCCTATGAGTCCATCTCTATCTGCCTCTTACATCCACTGGTAGCTTTGCTTTCCCAAACGGCCCCTAGTTCCTTGCCCAGCCAGCATGCTTGTCTCCTGCCACCATCATAGGTCTCTTCTGTCCCTAGGCTCCTGAAGATGGTGGGCTGAATTGGTACGCAGTC
103	E05 HM15	Type II (1.0)	Type IV (0.0)	Both hDNMT3A- and hDNMT3A+	hypomethylation	3			intergenic		GATGAGTCTAGAACGGTTCCGAGCCCAGGGCCACACAGATGATGCTGGCTGAATTGGTACGCAGTC
29_1	E03 HM31	Type II (1.0)	Type IV (0.0)	hDNMT3A+	hypomethylation	1	ENSRNOG00000024376	Zfp111	exon	Has transcriptional repressor activity; may act as a transcriptional repressor in oligodendrocytes of the CNS; may play a role in myelination	GATGAGTCTAGAACGGTAATGGGGAATGGATGGGAAGGGGAACACCCATATAGAAGGGGAGGAGGAGTGGCTAGGAGACTGATGGACAGAAACCGAGAAAGGGAATAACATTCGAAATGTAAATAAGAAATACCCTATTTAATAAAAACGGAAGAAAAAATTAAAAAAAAAAACAGTTCTTTCCTTGGATGGTGATTGTATCATTAAGCTGGTACAGCAGCATTGCCTGAACGAGACCAAGCATTATTATTGTGAGTGCCAGAGATGCTGCCCAATGAGAAGATGGCAGCCTCCTTAGAGTGTTCATAGAATCCTTAGATGAAGAAGTAACAGAAACAAGCAGAGCAAAACTCCTAATAGCTTGAAGTCAGGACACGTGGGCCTCGGGGTGGTACCTCT…
29_2	E03 HM31	Type II (1.0)	Type IV (0.0)	hDNMT3A+	hypomethylation	13			intergenic		GACTGCGTACCAATTCATCTGGAGCTCAGGGCTTAGTGCTTACCGTTCTAGACTCATC
48_1	E03 HM06	Type II (1.0)	Type IV (0.0)	Both hDNMT3A- and hDNMT3A+	hypomethylation	17	ENSRNOG00000001456	Nup153	exon	Nuclear pore complex protein; may act to to gate transcribable genes to nuclear pore complexes.Nucleoporins (Nups) are a family of proteins best known as the constituent building blocks of nuclear pore complexes (NPCs), depletion of Nup153 in mouse embryonic stem cells (mESCs) causes the derepression of developmental genes and induction of early differentiation.	GATGAGTCTAGAACGGTGTAATGTCAAACTGAATCTTAGTAAATTTTGTTAGAAACACTTGTGTTTTCTTGGTGTGACTTTAAGTACTTACAAAGATAAATTTTCTAAAATGGTCTTATGTATGTTTTCTCCAACAGGGCATTCTTAGCAGGGTTACAGAATCTGTTAAGAATATTGTACCAGGGTGGCTACAGAGATACTTCAACAAGAGTGAAAATGCCTGTAGCTGTTCAGTAAATGCAGATGAAGTTCCACGTTGGCCGGAGAATAGAGAAGATGAGCGTGAGATTTATGTGGATGAGAACACAAACACTGATGACGGGAGAACCACCCCTGAGCCCACAGGCAGTAACACAGAAGGTAAATAGTGTGGGTTACAAAGCATAGATCTTTTTTCAC…
48_2	E03 HM06	Type II (1.0)	Type IV (0.0)	Both hDNMT3A- and hDNMT3A+	hypomethylation	3			intergenic		GATGAGTCTAGAACGGTGTTCCAGGAAGACTGGTTTTTAGGGATGATAATTACTGATGGTTTTCTTTGAAAGGACAAGGGCTACTTTAGTTTAATTCTTAGCAATTATACAATGTTGTCATTTAACTATTGACAAAGACCAGAGCGACTAGAAGTTTTGTGGCCACAAATAATGTCATGTAAATCCCAGGCACTTGGAGAGCAGCCTCTTTGAAGCTTTCTTCATTTCTCGTTTCGACCACCAGGGGTGAGAGAGGGAAAGGGCGTAATCTAAAGCCACGGTATAAGCACAACTGATTGCAAAGAACAATAGATTGCCATCAGAAATCGATACATTATTTTCTAAAGCTTGTGTGGGGAGAATCATTGCAGCTTCACAGATGCGGGGGAATGTCCCCAG…
54_1	E03 HM07	Type II (1.0)	Type IV (0.0)	Both hDNMT3A- and hDNMT3A+	hypomethylation	17	ENSRNOG00000045968	RGD1561310	3'UTR	Pseudogene similar to ribosomal protein L37	GATGAGTCTAGAACGGTGGTGTTTCGGCTCTTAGCCTTGGCACTCCAGTTATACTTTCTCTTGGGCTTGGCAGGGTAGCCACATTTGCCACAGGTCGACTTCTGAAGGTGGTGGGCCTTGGAGCCACAGCGGCGGCACAGCGTGTGCGTCATATTTCGATGCTTTCCAAAGGATGACCTTCCTTTGGTCATTTTGCTTCTACTGGCGAGGCCAAAGAGCATGACATATTGTTTTGCACCAAGGCTGCCCCTCCTAAAACTATCCCAAACAGCACTTCCCACCGTTCTAGACTCATC
54_2	E03 HM07	Type II (1.0)	Type IV (0.0)	Both hDNMT3A- and hDNMT3A+	hypomethylation	10	ENSRNOG00000009673	Dhrs13	intron	Low quality protein: dehydrogenase/reductase SDR family member 13 isoform X1	GATGAGTCTAGAACGGTGGAGAGTTAGAATTATTGTTATGATCTTATTTTCCAGTCAGAGAACAGAGGCCCAAAAGATACTCATTATCTTCTAGTTGGAGGCAAAGTCAAGATTTGAATCCACACACCCATCACACGGTGATGCTTAAAGGCAGGTTTTAGTCATAGTGGGTAGGCTCTCAGAAGCCTGGGAAGAGGGAGGAGAAGGGAGATACCCAGTAACAATCTTAGCCCTTGCTGCTCCACAGGAGAGTGGAAACAATGAGGTCATCTTCATGGCCTTGGACTTGGCCAGTCTGACCTCCGTGCAGGCCTTTGCCACAGCCTTCCTGAGCTCTGAGCCAAGGCTGGACATCCTCATCCACAATGCAGGTGAGGAGTAGCAGGCCCTGTGGGAGGG…
1	E02 HM35	Type IV (0.0)	Type III (0.1)	Both hDNMT3A- and hDNMT3A+	unchange	3	ENSRNOG00000014493	Golga1	intron	Golgin subfamily A member 1	GATGAGTCTAGAACGGTCGGTAGTGTAGCCCTTTGATTCCAGCTGTTGGGAGGCAGACGATCTATGAGTTCAAGCCTAGCCTGGTTTACATCATGAATTGGTACGCAGTC
5	E02 HM03	Type IV (0.0)	Type III (0.1)	hDNMT3A+	unchange	8	ENSRNOG00000026577	Cpne4	intron	Protein coding	GATGAGTCTAGAACGGTGACGATGAGTCTAGAACGGGATGCAAGGCTGTGATACTTGGAACCTCCATGAATTGGTACGCAGTC
6	E02 HM03	Type III (0.1)	Type IV (0.0)	Both hDNMT3A- and hDNMT3A+	unchange	1			intergenic		GATGAGTCTAGAACGGTATGCAGTCCATGAATTGGTACGCAGTC
7	E02 HM03	Type III (0.1)	Type IV (0.0)	hDNMT3A+	unchange	18	ENSRNOG00000016654	Galr1	intron	G-protein coupled receptor that binds the neuropeptide galanin; inhibits cAMP formation	CTGCGTACCAATTCATGACTGCGTACCGTTCTAGACTCA
9	E02 HM05	Type IV (0.0)	Type III (0.1)	Both hDNMT3A- and hDNMT3A+	unchange	13			intergenic		GATGAGTCTAGAACGGTGACACAGCCGAGGCAGTTACTTATGGAGGTTAAGTGAGGTGAGCCATGAATTGGTACGCAGTC
10	E02 HM06	Type IV (0.0)	Type III (0.1)	hDNMT3A+	unchange	2			intergenic		GACTGCGTACCAATTCATGGGGCGGGCTGCACGCTGGACTCTTGAAACGCTCTCTTTGGCTTCGTCCTACCGCTCCACACCGTTCTAGACTCATC
11	E02 HM06	Type IV (0.0)	Type III (0.1)	hDNMT3A+	unchange	17		AABR07027587.1	intron	Rat Contig Sequence	GACTGCGTACCAATTCATGGGGCTCAGTATCTATGCTCGGTGCTTTCGTGAGGCCACAGAGACCATTTCCCACACACCGTTCTAGACTCATC
15	E02 HM09	Type III (0.1)	Type IV (0.0)	Both hDNMT3A- and hDNMT3A+	unchange	10	ENSRNOG00000009350	Sez6	intron	SEZ6 as a susceptibility gene for febrile seizures.	GATGAGTCTAGAACGGTCATCCGACGGAAGGAGCTAGCCTGTGTCCAGACCCCAGACAGGTCATGAATTGGTACGCAGTC
18	E02 HM11	Type III (0.1)	Type IV (0.0)	Both hDNMT3A- and hDNMT3A+	unchange	8	ENSRNOG00000052474	AABR07070714.1	intron	Novel lincRNA	GACTGCGTACCAATTCATGCCAGGCTCTCAGCTAGCACGATAACCCGACCGTTCTAGACTCATC
24	E02 HM13	Type III (0.1)	Type IV (0.0)	Both hDNMT3A- and hDNMT3A+	unchange	1	ENSRNOG00000047605	Ptprk	intron	Involved in the stimulation of neurite outgrowth	GACTGCGTACCAATTCATGTGGCGAGCCTTCCGAAGCCTTAGCCATTTTGTTCCACAGGGTAATCGCCGCGTTCGGGTTGTAACCGTTCTAGACTCATC
30	E03 HM31	Type IV (0.0)	Type III (0.1)	hDNMT3A+	unchange	5			intergenic		GACTGCGTACCAATTCATCTGGTATGAGAGTTGTGTTTTGCTTACCGTTCTAGACTCATC
31	E03 HM31	Type IV (0.0)	Type I (1.1)	hDNMT3A+	unchange	8	ENSRNOG00000008187	Ubash3b	intron	Ubiquitin receptor protein UBASH3B as an important regulator of mitosis. ubiquitin receptor protein UBASH3B as an important regulator of mitosis.	GATGAGTCTAGAACGGTAAGGAGGTTGGGAAGACTTGTGAGTAGGTAAACAGGAAGAAAGAAAATTGACTGCCGATGAATTGGTACGCAGTC
32	E03 HM31	Type IV (0.0)	Type III (0.1)	Both hDNMT3A- and hDNMT3A+	unchange	16			intergenic		GATGAGTCTAGAACGGTAATGAGAATCCCCAGGAGTCAGACCTAATGGCTTTGGGGTGTGTGTGTGTGTGTGTGTGTGTGTGTGTGTGTGTGTGATGAATTGGTACGCAGTC
36	E03 HM31	Type III (0.1)	Type IV (0.0)	Both hDNMT3A- and hDNMT3A+	unchange	7			intergenic		GATGAGTCTAGAACGGTAATAAGCTCCACGAGGAAAAGGGCCCGGAAAGTGATGAATTGGTACGCAGTC
38	E03 HM32	Type IV (0.0)	Type III (0.1)	hDNMT3A-	unchange	5	ENSRNOG00000032539	Spag8	exon	SPAG8 acts as a regulator of ACT and plays an important role in CREM-ACT-mediated gene transcription during spermatogenesis.Sperm associated antigen 8 (SPAG8) is a testis-specific component that is expressed during germ cell differentiation	GATGAGTCTAGAACGGTAGGCGGAGTCTGAAAATGGAGACCACCGACTCCACAGAGGGATCTTTGACACGGTAAGAGCCAAAGAGAACAAGGGAGGTCAACGGACTAACTTTGCAGCAGTTTTGACAACCTTGATGAATTGGTACGCAGTC
40	E03 HM04	Type I (1.1)	Type IV (0.0)	Both hDNMT3A- and hDNMT3A+	unchange	11	ENSRNOG00000023107	yeats2	intron	abcc5:ATP-binding cassette (ABC) multiple drug resistance protein that mediates efflux cGMP during nitric oxide-induced regulation of smooth muscle	GACTGCGTACCAGTTGAGCCTTCCTCCTGATCTCAGAGCCCAGCGAGGGAAACAGACACAGGTTGGGTTGGAATACCGTTCTAGACTCGTC
58	E03 HM11	Type IV (0.0)	Type III (0.1)	hDNMT3A-	unchange	9	ENSRNOG00000060984	Dnah7	exon	Member of the dynein superfamily expressed in rat brain	GATGAGTCTAGAACGGTCGCGCAGGTCCTTGCCGCCGATAAAGGGCGGATTGCCCACGATGAATTGGTACGCAGTC
60	E03 HM11	Type IV (0.0)	Type III (0.1)	Both hDNMT3A- and hDNMT3A+	unchange	5	ENSRNOG00000015642	Pabpc4	promoter	PABPC4 plays an essential role in posttranscriptional control of a major developmental pathway.	GATGAGTCTAGAACGGTCGTTCGCACCTGTATGATTCTTTTTTCCACGATGTATGGATTGAGCCATATCCTCCCCAACACCCACACACAGGTATAATGTTTAAAACATCCATGAAATGCCTACATCTACACAAAGCGATGCTAAATTACAGCTAACAGGTGACCCAATACATGGTGAGCTGAATACGCAAGACATACGGAAGTTTTAAGAACATATAACCTTGAGGTTGGATTGTGGAGGTCATTAGAAATGGTGGTAGTATCTTAGGTGATAAGACTTTTCTGGAAAGATGAACACATCTTAGCAAAGCTTTGATAAAAACAAAACTCATCCGTCCCCGACCGTTCTAGACTCATC
66	E04 HM32	Type III (0.1)	Type IV (0.0)	Both hDNMT3A- and hDNMT3A+	unchange	10	ENSRNOG00000003144	Gprc5c	promoter	G protein-coupled receptor family C, which have significant biological roles particularly in the central nervous system (CNS)	GATGAGTCTAGAACGGTAGGGATTGGGGGTGTGGTTCAAGGGAATCTGAATTGGTACGCAGTC
71	E04 HM04	Type III (0.1)	Type IV (0.0)	Both hDNMT3A- and hDNMT3A+	unchange	1	ENSRNOG00000020339	Neurl1	intron	Neurl1 at the plasma membrane can affect the signaling activity of Jagged1 by directly enhancing its ubiquitination and subsequent turnover.	GATGAGTCTAGAACGGTATTTGGGTAGCTGTGGCTGCTGGCTGAGGTGCATGTGTGAGACTATTGGCTTATTTCATCTTGTGTATAGACAAGGCTCACGAGAACTGTAGCGTAGATCTGAATTGGTACGCAGTC
80	E04 HM11	Type IV (0.0)	Type III (0.1)	Both hDNMT3A- and hDNMT3A+	unchange	4			intergenic		GACTGCGTACCAATTCAGAGCCCATGCTTCTAACGGCTGTGCAGTTCTCCCTACTGGACTCGGTGGGAGGCGACCGTTCTAGACTCATC
81	E04 HM11	Type IV (0.0)	Type III (0.1)	Both hDNMT3A- and hDNMT3A+	unchange	4			intergenic		GATGAGTCTAGAACGGTCGGTTGGTGGTGTTGCTCATATGGGGTCTTAAGCCCCTTCAAGCTCTTTCAGTCCTTTCTCTGAATTGGTACGCAGTC
89	E05 HM03	Type III (0.1)	Type IV (0.0)	hDNMT3A+	unchange	2			intergenic		GATGAGTCTAGAACGGTACCCGCAGTTCAAGTCTGCGCCCTGTACTGAACTGAACCGGCCAAACAGTTCCCTGAACCCAAACCCCATGGGGGAAAGAGCTGAATTGGTACGCAGTC
93	E05 HM09	Type IV (0.0)	Type III (0.1)	Both hDNMT3A- and hDNMT3A+	unchange	X	ENSRNOG00000013092	lonrf3	promoter	The protein encoded by this gene contains a RING finger domain, a motif present in a variety of functionally distinct proteins and known to be involved in protein-protein and protein-DNA interactions. Multiple alternatively spliced transcript variants have been suggested, but their full length natures are not clear.	GATGAGTCTAGAACGGTCAGTCTCCAGATGGGCTCCCTCAGCTTCAGAATCCTGATAGAGGACCTGCTTTTCAGAAGCTGCTGCTGAATTGGTACGCAGTC
101	E05 HM14	Type IV (0.0)	Type III (0.1)	Both hDNMT3A- and hDNMT3A+	unchange	16			intergenic		GACTGCGTACCAATTCAGCTGAACTCCACTGCATTGCCTGAACTCAACTGAACAGCACTCACTGAAGCGCCCTCTATACTGACTAACTACAACCAACTAACAACTGACTACAAACTAACTTTATCTTCATTGTTTGGGATGGGAGGTGTGTGTCATTCCAACCGTTCTAGACTCATC
102	E05 HM14	Type IV (0.0)	Type III (0.1)	Both hDNMT3A- and hDNMT3A+	unchange	8	ENSRNOG00000026985	Phldb1	intron	Expressed in pituitary. association between the RETL1, TREH, and PHLDB1 genes and GBM development in the Han Chinese population.	GATGAGTCTAGAACGGTTCCCAAGGGTACTTTTTTTTTTTAATCGCACAACAACAGGGAGGGAAAAACAAGGGATCTGGATTTGTGACACTCAGTGACTCCCTTTTGCTGAATTGGTACGCAGTC
41_1	E03 HM04	Type IV (0.0)	Type III (0.1)	hDNMT3A-	unchange	18			intergenic		GATGAGTCTAGAACGGTAACAATCTGTCTGCGGTATCTACACCCCTTTGAAACCGCAGACCAAACCTAGTTCCAATTTCAAATGGAAAGCTCGTTACTGGACTCAGAACCCTGGGCTTGTGGATGAATTGGTACGCAGTC
41_2	E03 HM04	Type IV (0.0)	Type III (0.1)	hDNMT3A-	unchange	11			intergenic		GATGAGTCTAGAACGGTATCTCCTCCTCCCTTCTGTTTGCCTCTTTGAGGGTTCACCCATCTACTCTTGCCTAAGTAGCCTAGCATTCATCTACTCTGGTTCATCAAGGATCAAGGGTCTCCCTCCCAGTGATGTCAGATAAGGCAGTCCTCTGCTAGCTTGAGCCATGGGTACCCCCTGTGTACTCCTTGATTGGTGATTTAGTTCCCAGGGGCGCTGGGGAGTCTGGCTGGTTGATATTGTTGTTCTTTGATATTGTTGCAAACCACTTCAGCTCCTATAGTCCTTCCCCGAACTCCTCCATTGGGGTGCCCGTGCTCAATCCAATGTTTAGCTGTGTACATGTGCATCTGTATTTGTCCGACTCGGGCAGAGTCTCTGATGGGACACCTATACCGT…
43_1	E03 HM04	Type IV (0.0)	Type III (0.1)	Both hDNMT3A- and hDNMT3A+	unchange	14			intergenic		GATGAGTCTAGAACGGTATGACTTGGAGTCAAGGAGACATGAGATGAATTGGTACGCATTC
43_2	E03 HM04	Type IV (0.0)	Type III (0.1)	Both hDNMT3A- and hDNMT3A+	unchange	10			intergenic		GACTGCGTACCAATTCATCAAGTGAGTTACCTATTGACACATCATAGCCCCCAGGTTCAATTACCTAGAGGCCAACCCTTCCATACCGTTCTAGACTCATC
55_1	E03 HM07	Type III (0.1)	Type IV (0.0)	Both hDNMT3A- and hDNMT3A+	unchange	5	ENSRNOG00000008288	Akirin2	intron	A small nuclear protein, is expressed in the embryonic telencephalon. Akirin2 acts as a bridge between transcription factors (including Twist and NF-κB proteins) and the BAF (SWI/SNF) chromatin remodeling machinery to regulate patterns of gene expression.	GATGAGTCTAGAACGGTGGGGTTTGGAGGGGGATGGATGTCACTGGGGCGAGTTGTAGGCCTGTCATTAATCACCCACAAGAACGCCACTTTGGCTGAGTCAAGACCTGTTTCCCTAGCAGGGTCAACAACAAAGCAAATGTTCTTCCCGAGTACTGTAAAGTGATCTCACTATGCGTCTAGTCCTTAAGAAATCTTGAACTTTTAATGAAAAGGAAGGTGTACTTCGAATTGAGACTGACTTGTTAATTTGTAAATTATCCCAACGAAGTATGTTGGGAGAAAACAGCCTAGCCTCGAGAGTAACGAATAAATCAAGATTCCAGTGGACTTCAGACTTGAAGTCTTGAACCATTTTCTGAAAGTGTCTGCCGAGTTGTACCTTTGATTGCTTTTGTAC…
55_2	E03 HM07	Type III (0.1)	Type IV (0.0)	Both hDNMT3A- and hDNMT3A+	unchange	Y			intergenic		GATGAGTCTAGAACGGTGGGGAGTCGGCTGGCGCGGCAAAGACTAGTGCCATCTTGTCTGACTCGGCCTTCCACGTGGGGCGCAGTGGAAGCCAGCGCCATCTAGTGGTGGGGAATGTTATTGCGGCCCTTTACATCTCCCCCTAATCATTTTAATTAATAACAGTAAACTATTGTCTAGGCTGGTCTACGTCCCCGCAGTTATGTCCATCTGCCTTAGGTCGTTCCTCTATGTCACCGCCTTATCCGTCGAAGGGTAACCCTACCGCCACCGTTCTAGACTCATC
67_1	E04 HM32	Type III (0.1)	Type IV (0.0)	Both hDNMT3A- and hDNMT3A+	unchange	9			intergenic		GATGAGTCTAGAACGGTAGCCGGGAGGGAGGAGGGAGGGCTTGTCCTTTCTTCCTCTGAATTGGTACGCAGTC
67_2	E04 HM32	Type III (0.1)	Type IV (0.0)	Both hDNMT3A- and hDNMT3A+	unchange	3			intergenic		GATGAGTCTAGAACGGTAGGCAAAGTAGTGATAAAGTCCTTAAGAGTCTGTGTCTTAGAACGAGGTCTGAATTGGTACGCAGTCAAGGGCAATTCCAGCACACTGGCGGCCGTTACTAGTGGATCCGAGCTCGGTACCAAGCTTGGCGTAATCATGGTCATAGCTGTTTCCTGTGTGAAA
