# Supplementary material for: Overexpression of Human-Derived DNMT3A Induced Intergenerational Inheritance of Active DNA Methylation Changes in Rat Sperm
Source: Front Genet. 2017 Dec 12;8:207. doi: 10.3389/fgene.2017.00207 (PMC5733082; doi:10.3389/fgene.2017.00207)
Supplement: Supplemental Table 4 — Bisulfite sequencing PCR (BSP) data. [file Table4.XLSX]

## Sheet: Sheet1
Number	sequence (5'-3')
>BSP-#23-reference_sequence	CCTTCCAGCCCTAAGGGTTAGATCAGGACAGCTGAGACGTCCAACTTCACGGACTGGACAGTTACCGGGTTCTCCGATGGCCACTGTTGGAATCATGTAGGACAATCTAACAAGTGGCCTTTGCGATAAGTAACCATTCCATCACTTCTGCCCCTCTAGAGAGCCCCAACTGGCGCACTCATGGAAGAAGAGAATTCATGCAATGCTTCAGGGATTCGTCCTTCTGTATTGAATTTACCACCTCAGGGCTAACCGGCTTGAGCTTGAGCAACTAACTCCAGGGCAAGATGAGTGCTCTGTCTGTGTTGACATGGCTTATCCCACGCCCATGGGGATGTTGAAGTGCAGCC
>BSP-#23-hDNMT3A-negative-rep1-1	CCCTTTTTTTTAGTTTTAAGGGTTAGATTAGGATAGTTGAGACGTTTAATTTTACGGATTGGATAGTTATCGGGTTTTTCGATGGTTATTGTTGGAACTATGTAGGATAATTTAATAAGTGGTTTTTGCGATAAGTAATTATTTTATTATTTTTGTTTTTTTAGAGAGTTTTAATTGGCGTATTTATGGAAGAAGAGAATTTATGTAATGTTTTAGGGATTCGTTTTTTTGTATTGAATTTATTATTTTAGGGTTAATCGGTTTGAGTTTGAGTAATTAATTTTAGGGTAAGATGAGTGTTTTGTTTGTGTTGATATGGTTTATTTTACGTTTATGGGGATGTTGAAGTGTAGTTAAGGG
>BSP-#23-hDNMT3A-negative-rep1-2	CCCTTTTTTTTAGTTTTAAGGGTTAGATTAGGATAGTTGAGACGTTTAATTTTACGGATTGGATAGTTATCGGGTTTTTCGATGGTTATTGTTGGAACTATGTAGGATAATTTAATAAGTGGTTTTTGCGATAAGTAATTATTTTATTATTTTTGTTTTTTTAGAGAGTTTTAATTGGCGTATTTATGGAAGAAGAGAATTTATGTAATGTTTTAGGGATTCGTTTTTTTGTATTGAATTTATTATTTTAGGGTTAATCGGTTTGAGTTTGAGTAATTAATTTTAGGGTAAGATGAGTGTTTTGTTTGTGTTGATATGGTTTATTTTACGTTTATGGGGATGTTGAAGTGTAGTTAAGGG
>BSP-#23-hDNMT3A-negative-rep1-3	CCCTTTTTTTTAGTTTTAAGGGTTAGATTAGGATAGTTGAGACGTTTAATTTTACGGATTGGATAGTTATCGGGTTTTTCGATGGTTATTGTTGGAACTATGTAGGATAATTTAATAAGTGGTTTTTGCGATAAGTAATTATTTTATTATTTTTGTTTTTTTAGAGAGTTTTAATTGGCGTATTTATGGAAGAAGAGAATTTATGTAATGTTTTAGGGATTCGTTTTTTTGTATTGAATTTATTATTTTAGGGTTAATCGGTTTGAGTTTGAGTAATTAATTTTAGGGTAAGATGAGTGTTTTGTTTGTGTTGATATGGTTTATTTTACGTTTATGGGGATGTTGAAGTGTAGTTAAGGG
>BSP-#23-hDNMT3A-negative-rep1-4	CCCTTTTTTTTAGTTTTAAGGGTTAGACTAGGATAGTTGAGACGTTTAATTTTACGGATTGGATAGTTATCGGGTTTTTCGATGGTTATTGTTGGAATTATGTAGGATAATTTAATAAGTGGTTTTTGCGATAAGTAATTATTTTATTATTTTTGTTTTTTTAGAGAGTTTTAATTGGCGTATTTATGGAAGAAGAGAATTTATGTAATGTTTTAGGGATTCGTTTTTTTGTATTGAATTTATTATTTTAGGGTTAACCGGTTTGAGTTTGAGTAATTAATTTTAGGGTAAGATGAGTGTTTTGTTTGTGTTGATATGGTTTATTTTACGTTTATGGGGATGTTGAAGTGTAGTTAAGGG
>BSP-#23-hDNMT3A-negative-rep1-5	CCCTTTTTTTTAGTTTTAAGGGTTAGATTAGGATAGTTGAGTCGTTTAATTTTACGGATTGGATAGTTATCGGGTTTTTCGATGGTTACTGTTGGAATTATGTAGGATAATTTAATAAGTGGTTTTTGCGATAAGTAATTATTTTATTATTTTTGTTTTTTTAGAGAGTTTTAATTGGCGTATTTATGGAAGAAGAGAATTTATGTAATGTTTTAGGGATTTGTTTTTTTGTATTGAATTTATTATTTTAGGGTTAATCGGTTTGAGTTTGAGTAATTAATTTTAGGGTAAGATGAGTGTTTTGTTTGTGTTGATATGGTTTATTTTACGTTTATGGGGATGTTGAAGTGTAGTTAAGGG
>BSP-#23-hDNMT3A-negative-rep1-6	CCCTTTTTTTTAGTTTTAAGGGTTAGATTAGGATAGTTGAGACGTTTAATTTTACGGATTGGATAGTTATCGGGTTTTTCGATGGTTATTGTTGGAATTATGTAGGATAATTTAATAAGTGGTTTTTGCGATAAGTAATTATTTTATTATTTTTGTTTTTTTAGAGAGTTTTAATTGGCGTATTTATGGAAGAAGAGAATTTATGTAATGTTTTAGGGATTCGTTTTTTTGTATTGAATTTATTATTTTAGGGTTAATCGGTTTGAGTTTGAGTAATTAATTTTAGGGTAAGATGAGTGTTTTGTTTGTGTTGATATGGTTTATTTTACGTTTATGGGGATGTTGAAGTGTAGTTAAGGG
>BSP-#23-hDNMT3A-negative-rep1-7	CCCTTTTTTTTAGTTTTAAGGGTTAGATTAGGATAGTTGAGACGTTTAATTTTACGGATTGGATAGTTATCGGGTTTTTCGATGGTTATTGTTGGAATTATGTAGGATAATTTAATAAGTGGTTTTTGCGATAAGTAATTATTTTATTATTTTTGTTTTTTTAGAGAGTTTTAATTGGCGTATTTATGGAAGAAGAGAATTTATGTAATGTTTTAGGGATTTGTTTTTTTGTATTGAATTTATTATTTTAGGGTTAATTGGTTTGAGTTTGAGTAATTAATTTTAGGGTAAGATGAGTGTTTTGTTTGTGTTGATATGGTTTATTTTACGTTTATGGGGATGTTGAAGTGTAGTTAAGGG
>BSP-#23-hDNMT3A-negative-rep1-8	CCCTTTTTTTTAGTTTTAAGGGTTAGATTAGGATAGTTGAGACGTTTAATTTTACGGATTGGATAGTTATCGGGTTTTTCGATGGTTATTGTTGGAATTATGTAGGATAATTTAATAAGTGGTTTTTGCGATAAGTAATTATTTTATTATTTTTGTTTTTTTAGAGAGTTTTAATTGGCGTATTTATGGAAGAAGAGAATTTATGTAATGTTTTAGGGATTCGTTTTTTTGTATTGAATTTATTATTTTAGGGTTAATCGGTTTGAGTTTGAGTAATTAATTTTAGGGTAAGATGAGTGTTTTGTTTGTGTTGATATGGTTTATTTTACGTTTATGGGGATGTTGAAGTGTAGTTAAGGG
>BSP-#23-hDNMT3A-negative-rep1-9	CCCTTTTTTTTAGTTTTAAGGGTTAGATTAGGATAGTTGAGACGTTTAATTTTACGGATTGGATAGTTATCGGGTTTTTCGATGGTTATTGTTGGAATTATGTAGGATAATTTAATAAGTGGTTTTTGCGATAAGTAATTATTTTATTATTTTTGTTTTTTTAGAGAGTTTTAATTGGCGTATTTATAGAAGAAGAGAATTTATGTAATGTTTTAGGGATTCGTTTTTTTGTATTGAATTTATTATTTTAGGGTTAATCGGTTTGAGTTTGAGTAATTAATTTTAGGGTAAGATGAGTGCTTTGTTTGTGTTGATATGGTTTATTTTACGTTTATGGGGATGTTGAAGTGTAGTTAAGGG
>BSP-#23-hDNMT3A-negative-rep1-10	CCCTTTTTTTTAGTTTTAAGGGTTAGATTAGGATAGTTGAGACGTTTAATTTTATGGATTGGATAGTTATCGGGTTTTTCGATGGTTATTGTTGGAATTATGTAGGATAATTTAATAAGTGGTTTTTGCGATAAGTAATTATTTTATTATTTTTGTTTTTTTAGAGAGTTTTAATTGGCGTATTTATGGAAGAAGAGAATTTATGTAATGTTTTAGGGATTCGTTTTTTTGTATTGAATTTATTATTTTAGGGTTAATCGGTTTGAGTTTGAGTAATTAATTTTAGGGTAAGATGAGTGTTTTGTTTGTGTTGATATGGTTTATTTTACGTTTATGGGGATGTTGAAGTGTAGTTAAGGG
>BSP-#23-hDNMT3A-negative-rep2-1	CCCTTTTTTTTAGTTTTAAGGGTTAGATTAGGATAGTTGAGACGTTTAATTTTACGGATTGGATAGTTATCGGGTTTTTCGATGGTTATTGTTGGAATTATGTAGGATAATTTAATAAGTGGTTTTTGCGATAAGTGATTATTTTATTATTTTTGTTTTTTTAGAGAGTTTTAATTGGCGTATTTATGGAAGAAGAGAATTTATGTAATGTTTTAGGGATTCGTTTTTTTGTATTGAATTTATTATTTTAGGGTTAATCGGTTTGAGTTTGAGTAATTAATTTTAGGGTAAGATGAGTGTTTTGTTTGTGTTGATATGGTTTATTTTACGTTTATGGGGATGTTGAAGTGTAGTTAAGGG
>BSP-#23-hDNMT3A-negative-rep2-2	CCCTTTTTTTTAGTTTTAAGGGTTAGATTAGGATAGTTGAGACGTTTAATTTTACGGATTGGATAGTTATCGGGTTTTTCGATGGTTATTGTTGGAATTATGTAGGATAATTTAATAAGTGGTTTTTGCGATTAGTAATTATTTTATTATTTTTGTTTTTTTAGAGAGTTCTAATTGGCGTATTTATGGAAGAAGAGAATTTATGTAATGTTTTAGGGATTTGTTTTTTGTATTGAATTTATTATTTTAGGGTTAATCGGTTTGAGTTTGAGTAATTAATTTTAGGGTAAGATGAGTGTTTTGTTTGTGTTGATATGGTTTATTTTACGTTTATGGGGATGTTGAAGTGTAGTTAAGGG
>BSP-#23-hDNMT3A-negative-rep2-3	CCCTTTTTTTTAGTTTTAAGGGTTAGATTAGGATAGTTGAGACGTTTAATTTTACGGATTGGATAGTTATCGGGTTTTTCGATGGTTATTGTTGGAATTATGTAGGATAATTTAATAAGTGGTTTTTGTGATAAGTAATTATTTTGTTATTTTTGTTTTTTTAGAGAGTTTTAATTGGCGTATTTATGGAAGAAGAGAATTTATGTAATGTTTTAGGGATTCGTTTTTTTGTATTGAATTTATTATTTTAGGGTTAATCGGTTTGAGTTTGAGTAATTAATTTTAGGGTAAGATGAGTGTTTTGTTTGTGTTGATATGGTTTATTTTATGTTTATGGGGATGTTGAAGTGTAGTTAAGGG
>BSP-#23-hDNMT3A-negative-rep2-4	CCCTTTTTTTTAGTTTTAAGGGTTAGATTAGGATAGTTGAGACGTTTAATTTTACGGATTGGATAGTTATCGGGTTTTTCGATGGTTATTGTTGGAATTATGTAGGATAATTTAATAAGTGGTTTTTGCGATAAGTAATTATTTTATTATTTTTGTTTTTTTAGAGAGTTTTAATTGGCGTATTTATGGAAGAAGAGAATTTATGTAATGTTTTAGGGATTCGTTTTTTTGTATTGAATTTATTATTTTAGGGTTAATCGGTTTGAGTTTGAGTAATTAATTTTAGGGTAAGATGAGTGTTTTGTTTGTGTTGATATGGTTTATTTTACGTTTATGGGGATGTTGAAGTGTAGTTAAGGG
>BSP-#23-hDNMT3A-negative-rep2-5	CCCTTTTTTTTAGTTTTAAGGGTTAGATTAGGATAGTTGAGACGTTTAATTTTACGGATTGGATAGTTATCGGGTTTTTCGATGGTTATTGCTGGAATTATGTAGGATAATTTAATAAGTGGTTTTTGCGATAAGTAATTATTTTATTATTTTTGTTTTTTTAGAGAGTTTTAATTGGCGTATTTATGGAAGAAGAGAATTTATGTAATGTTTTAGGGATTCGTTTTTTTGTATTGAATTTATTATTTTAGGGTTAATCGGTTTGAGTTTGAGTAATTAATTTTAGGGTAAGATGAGTGTTTTGTTTGTGTTGATATGGTTTATTTTACGTTTATGGGGATGTTGAAGTGTAGTTAAGGG
>BSP-#23-hDNMT3A-negative-rep2-6	CCCTTTTTTTTAGTTTTAAGGGTTAGATTAGGATAGTTGAGACGTTTAATTTTACGGATTGGATAGTTATCGGGTTTTTCGATGGTTATTGTTGGAATTATGTAGGATAATTTAATAAGTGGTTTTTGCGATAAGTAATTATTTTATTATTTTTGTTTTTTTAGAGAGTTTTAATTGGCGTATTTATGGAAGAAGAGAATTTATGTAATGTTTTAGGGATTCGTTTTTTTGTATTGAATTTATTATTTTAGGGTTAATCGGTTTGAGTTTGAGTAATTAATTTTAGGGTAAGATGAGTGTTTTGTTTGTGTTGATATGGTTTATTTTACGTTTATGGGGATGTTGAAGTGTAGTTAAGGG
>BSP-#23-hDNMT3A-negative-rep2-7	CCCTTTTTTTTAGTTTTAAGGGTTAGATTAGGATAGTTGAGACGTTTAGTTTTACGGATTGGATAGTTATCGGGTTTTTCGATGGTTATTGTTGGAATTATGTAGGATAATTTAATAAGTGGTTTTTGCGATAAGTAATTATTTTATTATTTTTGTTTTTTTAGAGAGTTTTAATTGGCGTATTTATGGAAGAAGAGAATTTATGTAATGCTTTGGGGATTCGTTTTTTTGTATTGAATTTATTATTTTAGGGTTAGTTGGTTTGAGTTTGAGTAATTAATTTTAGGGTAAGATGAGTGTTTTGTTTGTGTTGATATGGTTTATTTTACGTTTATGGGGATGTTGAAGTGTAGTTAAGGG
>BSP-#23-hDNMT3A-negative-rep2-8	CCCTTTTTTTTAGTTTTAAGGGTTAGATTAGGATAGTTGAGACGTTTAATTTTACGGATTGGATAGTTATCGGGTTTTTCGATGGTTATTGTTGGAATTATGTAGGATAATTTAATAAGTGGTTTTTGCGATAAGTAATTATTTTATTATTTTTGTTTTTTTAGAGAGTTTTAATTGGCGTATTTATGGAAGAAGAGAATTTATGTAATGTTTTAGGGATTCGTTTTTTTGTATTGAATTTATTATTTTAGGGTTAATCGGTTTGAGTTTGGGTAATTAATTTTAGGGTAAGATGAGTGTTTTGTTTGTGTTGATATGGTTTATTTTACGTTTATGGGGATGTTGAAGTGTAGTTAAGGG
>BSP-#23-hDNMT3A-negative-rep2-9	CCCTTTTTTTTAGTTTTAAGGGTTAGATTAGGATAGTTGAGACGTTTAATTTTACGGATTGGATAGTTATCGGGTTTTTCGATGGTTATTGTTGGAATTATGTAGGATAATTTAATAAGTGGTTTTTGCGATAAGTAATTATTTTATTATTTTTGTTTTTTTAGAGAGTTTTAATTGGCGTATTTATGGAAGAAGAGAATTTATGTAATGTTTTAGGGATTCGTTTTTTTGTATTGAATTTATTATTTTAGGGTTAATCGGTTCGAGTTTGAGTAATTAATTTTAGGGTAAGATGAGTGTTTTGTTTGTGTTGATATGGTTTATTTTACGTTTATGGGGATGTTGAAGTGTAGTTAAGGG
>BSP-#23-hDNMT3A-negative-rep2-10	CCCTTTTTTTTAGTTTTAAGGGTTAGATTAGGATAGTTGAGACGTTTAATTTTACGGATTGGATAGTTATCGGGTTTTTCGATAGTTATTGTTGGAATTATGTAGGATAATTTAATAAGTGGTTTTTGCGATAAGTAATTATTTTATTATTTTTGTTTTTTTAGAGAGTTTTAATTGGCGTATTTATGGAAGAAGAGAATTTATGTAATGTTTTAGGGATTCGTTTTTTTGTATTGAATTTATTATTTTAGGGTTAATCGGTTTGAGTTTGAGTAATTAATCTTAGGGTAAGATGAGTGTTTTGTTTGTGTTGATATGGTTTATTTTACGTTTATGGGGATGTTGAAGTGTAGTTAAGGG
>BSP-#23-hDNMT3A-negative-rep3-1	CCCTTTTTTTTAGTTTTAAGGGTTAGATTAGGATAGTTGAGACGTTTAATTTTACGGATTGGATAGTTATCGGGTTTTTCGATGGTTATTGTTGGAATTATGTAGGATAATTTAACAAGTGGTTTTTGCGATAAGTAATTATTTTATTATTTTTGTTTTTTTAGAGAGTTTTAATTGGCGTATTTATGGAAGAAGAGAATTTATGTAATGTTTTAGGGATTCGTTTTTTTGTATTGAATTTATTATTTTAGGGTTAATCGGTTTGAGTTTGAGTAATTAATTTTAGGGTAAGATGAGTGTTTTGTTTGTGTTGATATGGTTTATTTTACGTTTATGGGGATGTTGAAGTGTAGTTAAGGG
>BSP-#23-hDNMT3A-negative-rep3-2	CCCTTTTTTTTAGTTTTAAGGGTTAGATTAGGATAGTTGAGACGTTTAATTTTACGGATTGGATAGTTATCGGGTTTTTCGATGGTTATTGTTGGAATTATGTAGGATAATTTAATAAGTGGTTTTTGCGATAAGTAATTATTTTATTATTTTTGCTTTTTTAGAGAGTTTTAATTGGCGTATTTATGGAAGAAGAGAATTTATGTAATGTTTTAGGGATTCGTTTTTTTGTATTGAATTTATTATTTTAGGGTTAATCGGTTTGAGTTTGAGTAATTAATTTTAGGGTAAGATGAGTGTTTTGTTTGTGTTGATATGGTTTATTTTACGTTTATGGGGATGTTGAAGTGTAGTTAAGGG
>BSP-#23-hDNMT3A-negative-rep3-3	CCCTTTTTTTTAGTTTTAAGGGTTAGATTAGGATAGTTGAGACGTTTAATTTTACGGATTGGATAGTTATTGGGTTTTTCGATGGTTATTGTTGGAATTATGTAGGATAATTTAATAAGTGGTTTTTGCGATAAGTAATTATTTTATTATTTTTGTTTTTTTAGAGAGTTTTAATTGGCGTATTTATGGAAGAAGAGAATTTATGTAATGTTTTAGGGATTCGTTTTTTTGTATTGAATTTATTATTTTGGGGTTAATCGGTTTGAGTTTGAGTAATTAATTTTAGGGTAAGATGAGTGTTTTGTTTGTGTTGATATGGTTTATTTTACGTTTATGGGGATGTTGAAGTGTAGTTAAGGG
>BSP-#23-hDNMT3A-negative-rep3-4	CCCTTTTTTTTAGTTTTAAGGGTTAGATTAGGATAGTTGAGACGTTTAATTTTACGGATTGGATAGTTATCGGGTTTTTCGATGGTTATTGTTGGAATTATGTAGGATAATTTAATAAGTGGTTTTTGCGATAAGTAATTATTTTATTATTTTTGTTTTTTTAGAGAGTTTTAATTGGCGTATTTATGGAAGAAGAGAATTTATGTAATGTTTTAGGGATTCGTTTTTTTGTATTGAATTTATTATTTTAGGGTTAATCGGTTTGAGTTTGAGTAATTAATTTTAGGGTAAGATGAGTGTTTTGTTTGTGTTGATATGGTTTATTTTACGTTTATGGGGATGTTGAAGTGTAGTTAAGGG
>BSP-#23-hDNMT3A-negative-rep3-5	CCCTTTTTTTTAGTTTTAAGGGTTAGATTAGGATAGTTGAGACGTTTAATTTTACGGATTGGATAGTTATCGGGTTTTTCGATGGTTATTGTTGGAATTATGTAGGATAATTTAATAAGTGGTTTTTGCGATAAGTAATTATTTTATTATTTTTGTTTTTTTAGAGAGTTTTAATTGGCGTATTTGTGGAAGAGGAGAATTTATGTAATGTTTTAGGGATTCGTTTTTTTGTATTGAATTTATTATTTTAGGGTTAATCGGTTTGAGTTTGAGTAATTAATTTTAGGGTAAGATGAGTGTTTTGTTTGTGTTGATATGGTTTATTTTACGTTTATGGGGATGTTGAAGTGTAGTTAAGGG
>BSP-#23-hDNMT3A-negative-rep3-6	CCCTTTTTTTTAGTTTTAAGGGTTAGATTAGGATAGTTGAGACGTTTAATTTTACGGATTGGATAGTTATCGGGTTTTTCGATGGTTATTGTTGGAATTATGTAGGATAATTTAATAAGTGGTTTTTGCGATAAGTAATTATTTTATTATTTTTGTTTTTTTAGAGAGTTTTAATTGGCGTATTTGTGGAAGAGGAGAATTTATGTAATGTTTTAGGGATTCGTTTTTTTGTATTGAATTTATTATTTTAGGGTTAATCGGTTTGAGTTTGAGTAATTAATTTTAGGGTAAGATGAGTGTTTTGTTTGTGTTGATATGGTTTATTTTACGTTTATGGGGATGTTGAAGTGTAGTTAAGGG
>BSP-#23-hDNMT3A-negative-rep3-7	CCCTTTTTTTTAGTTTTAAGGGTTAGATTAGGATAGTTGAGACGTTTAATTTTACGGATTGGATAGTTATCGGGTTTTTCGATGGTTATTGTTGGAATTATGTAGGATAATTTAATAAGTGGTTTTTGCGATAAGTAATTATTTTATTATTTTTGTTTTTTTAGAGAGTTTTAATTGGCGTATTTATGGAAGAAGAGAATTTATGTAATGTTTTAGGGATTCGTTTTTTTGTATTGAATTTATTATTTTAGGGTTAATCGGTTTGAGTTTGAGTAATTAATTTTAGGGTAAGATGAGTGTTTTGTTTGTGTTGATATGGTTTATTTTACGTTTATGGGGATGTTGAAGTGTAGTTAAGGG
>BSP-#23-hDNMT3A-negative-rep3-8	CCCTTTTTTTTAGTTTTAAGGGTTAGATTAGGATAGTTGAGACGTTTAATTTTACGGATTGGATAGTTATCGGGTTTTTTGATGGTTATTGTTGGAATTATGTAGGATAATTTAATAAGTGGTTTTTGTGATAAGTAATTATTTTATTATTTTTGTTTTTTTAGAGAGTTTTAATTGGTGTATTTATGGAAGAAGAGAATTTATGTAATGTTTTAGGGATTCGTTTTTTTGTATTGAATTTATTATTTTAGGGTTAATCGGTTTGAGTTTGAGTAATTAATTTTAGGGTAAGATGAGTGTTTTGTTTGTGTTGATATGGTTTATTTTACGTTTATGGGGATGTTGAAGTGTAGTTAAGGG
>BSP-#23-hDNMT3A-negative-rep3-9	CCCTTTTTTTTAGTTTTAAGGGTTAGATTAGGATAGTTGAGACGTTTAATTTTACGGATTGGATAGTTATCGGGTTTTTCGATGGTTATTGTTGGAATTATGTAGGATAATTTAATAAGTGGTTTTTGCGATAAGTAATTATTTTATTATTTTTGTTTTTTTAGAGAGTTTTAATTGGCGTATTTATGGAAGAAGAGAATTTATGTAATGTTTTAGGGATTCGTTTTTTTGTATTGAATTTATTATTTTAGGGTTAATCGGTTTGAGTTTGAGTAATTAATTTTAGGGTAAGATGAGTGTTTTGTTTGTGTTGATATGGTTTATTTTACGTTTATGGGGATGTTGAAGTGTAGTTAAGGG
>BSP-#23-hDNMT3A-negative-rep3-10	CCCTTTTTTTTAGTTTTAAGGGTTAGATTAGGATAGTTGAGACGTTTAATTTTACGGATTGGATAGTTATCGGGTTTTTCGATGGTTATTGTTGGAATTATGTAGGATAATTTAATAAGTGGTTTTTGCGATAAGTAATTATTTTATTATTTTTGTTTTTTTAGAGAGTTTTAATTGGCGTATTTATGGAAGAAGAGAGTTTATGTAATGTTTTAGGGATTCGTTTTTTTGTATTGAATTTATTATTTTAGGGTTAATCGGTTTGAGTTTGAGTAATTAATCTTAGGGTAAGATGAGTGTTTTGTTTGTGTTGATATGGTTTATTTTACGTTTATGGGGATGTTGAAGTGTAGTTAAGGG
>BSP-#23-hDNMT3A-positive-rep1-1	CCCTTTTTTTTAGTTTTAAGGGTTAGATTAGGATAGTTGAGATGTTTAATTTTACGGATTGGATAGTTATCGGGTTTTTTGATGGTTATTGTTGGAATTATGTAGGATAATTTAATAAGTGGCTTTTGCGATAAGTAATTATTTCATTATTTTTGTTTTTTTAGAGAGTTTTAATTGGTGTATTTATGGAAGAAGAGAATTTATGTAATGTTTTACGGATTCGTTTTTTTGTATTGAATTTATTATTTTAGGGTTAATTGGTTTGAGTTTGAGTAATTAATTTTAGGGTAAGATGAGTGTTTTGTTTGTGTTGATATGGTTTATTTTACGTTTATGGGGATGTTGAAGTGTAGTTAAGGG
>BSP-#23-hDNMT3A-positive-rep1-2	CCCTTTTTTTTAGTTTTAAGGGTTAGATTAGGATAGTTGAGACGTTTAATTTTACGGATTGGATAGTTATCGGGTTTTTCGATGGTTATTGTTGGAATTATGTAGGATAATTTAATAAGTGGTTTTTGCGATAAGTAATTATTTTATTATTTTTGTTTTTTTAGAGAGTTTTAATTGGCGTATTTATGGAAGAAGAGAATTTATGTAATGTTTTGGGGATTCGTTTTTTTGTATTGAATTTATTATTTTAGGGTTAATCGGTTTGAGTTTGAGTAATTAATTTTAGGGTAAGATGAGTGTTTTGTTTGTGTTGATATGGTTTATTTTACGTTTATGGGGATGTTGAAGTGTAGTTAAGGG
>BSP-#23-hDNMT3A-positive-rep1-3	CCCTTTTTTTTAGTTTTAAGGGTTAGTTAGGATAGTTGAGATGTTTAATTTTACGGATTGGATAGTTATCGGGTTTTTTGATGGTTATTGTTGGAATTATGTAGGATAATTTAATAAGTGGTTTTTGCGATAAGTAATTATTTTATTATTTTTGTTTTTTTAGAGAGTTTTAATTGGCGTATTTATGGAAGAAGAGAATTTATGTAATGTTTTAGGGATTTGTTTTTTTGTATTGAATTTATTATTTTAGGGTTAATTGGTTTGAGTTTGAGTAATTAATTTTAGGGTAAGATGAGTGTTTTGTTTGTGTTGATATGGTTTATTTTATGTTTATGGGGATGTTGAAGTGTAGTTAAGGG
>BSP-#23-hDNMT3A-positive-rep1-4	CCCTTTTTTTTAGTTTTAAGGGTTAGATTAGGATAGTTGAGACGTTTAATTTTACGGATTGGATAGTTATCGGGTTTTTCGATGGTTATTGTTGGAATTATGTAGGATAATTTAATAAGTGGTTTTTGCGATAAGTAATTATTTTATTATTTTTGTTTTTTTAGAGAGTTTTAATTGGCGTATTTATGGAAGAAGAGAATTTATGTAATGTTTTAGGGATTCGTTTTTTTGTATTGAATTTATTATTTTAGGGTTAATTGGTTTGAGTTTGAGTAATTAATTTTAGGGTAAGATGAGTGTTTTGTTTGTGTTGATATGGTTTATTTTACGTTTATGGGGATGTTGAAGTGTAGTTAAGGG
>BSP-#23-hDNMT3A-positive-rep1-5	CCCTTTTTTTTAGTTTTAAGGGTTAGATTAGGATAGTTGAGACGTTTAATTTTACGGATTGGATAGTTATCGGGTTTTTCGATGGTTATTGTTGGAATTATGTAGGATAATTTAATAAGTGGTTTTTGCGATAAGTAATTATTTTATTATTTTTGTTTTTTTAGAGAGTTTTAATTGGTGTATTTATGGAAGAAGAGAATTTATGTAATGTTTTAGGGATTTGTTTTTTTGTATTGAATTTACTATTTTAGGGTTAATTGGTTTGAGTTTGAGTAATTAATTTTAGGGTAAGATGAGTGTTTTGTTTGTGTTGATATGGTTTATTTTACGTTTATGGGGATGTTGAAGTGTAGTTAAGGG
>BSP-#23-hDNMT3A-positive-rep1-6	CCCTTTTTTTTAGTTTTAAGGGTTAGATTAGGATAGTTGAGATGTTTAATTTTACGGATTGGATAGTTATCGGGTTTTTCGATGGTTATTGTTGGAATTATGTAGGATAATTTAATAAGTGGTTTTTGCGATAAGTAATTATTTTATTATTTTTGTTTTTTTAGAGAGTTTTAATTGGCGTATTTATGGAAGAAGAGAATTTATGTAATGTTTTAGGGATTTGTTTTTTTGTATTGAATTTATTATTTTAGGGTTAATTGGTTTGAGTTTGAGTAATTAATTTTAGGGTAAGATGAGTGTTTTGTTTGTGTTGATATGGTTTATTTTACGTTTATGGGGATGTTGAAGTGTAGTTAAGGG
>BSP-#23-hDNMT3A-positive-rep1-7	CCCTTTTTTTTAGTTTTAAGGGTTAGATTAGGATAGTTGAGACGTTTAATTTTATGGATTGGATAGTTATCGGGTTTTTCGATGGTTATTGTTGGAATTATGTAGGATAATTTAATAAGTGGTTTTTGCGATAAGTAATTATTTTATTATTTTTGTTTTTTTAGAGAGTTTTAATTGGTGTATTTATGGAAGAAGAGAATTTATGTAATGTTTTAGGGATTTGTTTTTTTGTATTGAATTTACTATTTTAGGGTTAATCGGTTTGAGTTTGAGTAATTAATTTTAGGGTAAGATGAGTGTTTTGTTTGTGTTGATATGGTTTATTTTACGTTTATGGGGATGTTGAAGTGTAGTTAAGGG
>BSP-#23-hDNMT3A-positive-rep1-8	CCCTTTTTTTTAGTTTTAAGGGTTAGATTAGGATAGTTGAGACGTTTAATTTTACGGATTGGATAGTTATTGGGTTTTTTGATGGTTATTGTTGGAATTATGTAGGATAATTTAATAAGTGGTTTTTGCGATAAGTAATTATTTTATTATTTTTGTTTTTTTAGAGAGTTTTAATTGGCGTATTTATGGAAGAAGAGAATTTATGTAATGTTTTAGGGATTCGTTTTTTTGTATTGAATTTATTATTTTAGGGTTAATCGGTTTGAGTTTGAGTAATTAATTTTAGGGTAAGATGAGTGTTTTGTTTGTGTTGATATGGTTTATTTTATGTTTATGGGGATGTTGAAGTGTAGTTAAGGG
>BSP-#23-hDNMT3A-positive-rep1-9	CCCTTTTTTTTAGTTTTAAGGGTTAGATTAGGATAGTTGAGACGTTTAATTTTATGGATTGGATAGTTATCGGGTTTCTCGATGGTTATTGTTGGAATTATGTAGGATAATTTAATAAGTGGTTTTTGCGATAAGTAATTATTTTATTATTTTTGTTTTTTTAGAGAGTTTTAATTGGCGTATTTATGGAAGAAGAGAATTTATGTAATGTTTTAGGGATTTGTTTTTTTGTATTGAATTTATTATTTTAGGGTTAATTGGTTTGAGTTTGAGTAATTAATTTTAGGGTAAGATGAGTGTTTTGTTTGTGTTGATATGGTTTATTTTACGTTTATGGGGATGTTGAAGTGTAGTTAAGGG
>BSP-#23-hDNMT3A-positive-rep1-10	CCCTTTTTTTTAGTTTTAAGGGTTAGATTAGGATAGTTGAGACGTTTAATTTTACGGATTGGACAGTTATCGGGTTTTTCGATGGTTATTGTTGGAATTATGTAGGATAATTTAATAAGTGGTTTTTGTGATAAGTAATTATTTTATTATTTTTGTTTTTTTAGAGAGTTTTAATTGGTGTATTTATGGAAGAAGAGAATTTATGTAATGTTTTAGGGATTCGTTTTTTTGTATTGAATTTATTATTTTAGGGTTAATTGGTTTGAGTTTGAGTAATTAATTTTAGGGTAAGATGAGTGTTTTGTTTGTGTTGATATGGTTTATTTTACGTTTATGGGGATGTTGAAGTGTAGTTAAGGG
>BSP-#23-hDNMT3A-positive-rep2-1	CCCTTTTTTTTAGTTTTAAGGGTTAGATTAGGATAGTTGAGACGTTCAATTTTACGGATTGGATAGTTATCGGGTTTTTCGATGGTTATTGTTGGAATTATGTAGGATAATTTAATAAGTGGTTTTTGCGATAAGTAATTATTTTGTTATTTTTGTTTTTTTAGAGAGTTTTGATTGGCGTATTTATGGAAGAAGAGAATTTATGTAATGTTTTAGGGATTTGTTTTTTTGTATTGAATTTATTATTTTAGGGTTAATTGGTTTGAGTTTGAGTAATTAATTTTAGGGTAAGATGAGTGTTTTGTTTGTGTTGATATGGTTTATTTTACGTTTATGGGGATGTTGAAGTGTAGTTAAGGG
>BSP-#23-hDNMT3A-positive-rep2-2	CCCTTTTTTTTAGTTTTAAGGGTTAGATTAGGATAGTTGAGACGTTTAATTTTACGGATTGGATAGTTATCGGGTTTTTCGATGGTTATTGTTGGAATTATGTAGGATAAGTTAATAAGTGGTTTTTGCGATAAGTAATTATTTTATTATTTTTGTTTTTTTAGAGAGTTTTAATTGGCGTATTTATGGAAGAAGAGAATTTATGTAATGTTTTAGGGATTCGTTTTTTTGTATTGAATTTACTATTTTAGGGTTAATTGGTTTGAGTTTGAGTAATTAATTTTAGGGTAAGATGAGTGTTTTGTTTGTGTTGATATGGTTTATTTTACGTTTATGGGGATGTTGAAGTGTAGTTAAGGG
>BSP-#23-hDNMT3A-positive-rep2-3	CCCTTTTTTTTAGTTTTAAGGGTTAGATTAGGATAGTTGAGACGTTTAATTTTACGGATTGGATAGTTATCGGGTTTTTCGATGGTTATTGTTGGAATTATGTAGGATAATTTAATAAGTGGTTTTTGCGATAAGTAATTATTTTATTATTTTTGTTTTTTTAGAGAGTTTTAATTGGCGTATTTATGGAAGAAGAGAATTTATGTAATGTTTTAGGGATTCGTTTTTTTGTATTGAATTTATTATTTTAGGGTTAATCGGTTTGAGTTTGAGTAATTAATTTTAGGGTAAGATGAGTGTTTTGTTTGTGTTGATATGGTTTATTTTACGTTTATGGGGATGTTGAAGTGTAGTTAAGGG
>BSP-#23-hDNMT3A-positive-rep2-4	CCCTTTTTTTTAGTTTTAAGGGTTAGATTAGGATAGTTGAGATGTTTAATTTTACGGATTGGATAGTTATCGGGTTTTTCGATGGTTATTGTTGGAATTATGTAGGATAATTTAATAAGTGGTTTTTGCGATAAGTAATTATTTTATTATTTTTGTTTTTTTAGAGAGTTTTAATTGGCGTATTTATGGAAGAAGAGAATTTATGTAATGTTTTAGGGATTCGTTTTTTTGTATTGAATTTATTATTTTAGGGTTAATTGGTTTGAGTTTGAGTAATTAATTTTAGGGTAAGATGAGTGTTTTGTTTGTGTTGATATGGTTTATTTTACGTTTATGGGGATGTTGAAGTGTAGTTAAGGG
>BSP-#23-hDNMT3A-positive-rep2-5	CCCTTTTTTTTAGTTTTAAGGGTTAGATTAGGATAGTTGAGACGTTTAATTTTACGGATTGGATAGTTATCGGGTTTTTCGATGGTTATTGTTGGAATTATGTAGGATAATTTAATAAGTGGTTTTTGCGATAAGTAATTATTTTATTATTTTTGTTTTTTTAGAGAGTTTTAATTGGCGTATTTATGGAAGAAGAGAATTTATGTAATGTTTTAGGGATTCGTTTTTTTGTATTGAATTTATTATTTTAGGGTTAATTGGTTTGAGTTTGAGTAATTAATTTTAGGGTAAGATGAGTGTTTTGTTTGTGTTGATATGGTTTATTTTACGTTTATGGGGATGTTGAAGTGTAGTTAAGGG
>BSP-#23-hDNMT3A-positive-rep2-6	CCCTTTTTTTTAGTTTTAAGGGTTAGATTAGGATAGTTGAGACGTTTAATTTTACGGATTGGATAGTTATTGGGTTTTTCGATGGTTATTGTTGGAATTATGTAGGATAATTTAATAAGTGGTTTTTGCGATAAGTAATTATTTTATTATTTTTGTTTTTTTAGAGAGTTTTAATTGGTGTATTTATGGAAGAAGAGAATTTATGTAATGTTTTAGGGATTCGTTTTTTTGTATTGAATTTATTATTTTAGGGTTAATTGGTTTGAGTTTGAGTAATTAATTTTAGGGTAAGATGAGTGTTTTGTTTGTGTTGATATGGTTTATTTTACGTTTATGGGGATGTTGAAGTGTAGTTAAGGG
>BSP-#23-hDNMT3A-positive-rep2-7	CCCTTTTTTTTAGTTTTAAGGGTTAGATTAGGATAGTTGAGATGTTTGATTTTACGGATTGGATAGTTATCGGGTTTTTCGATGGTTATTGTTGGAATTACGTAGGATAATTTGATAAGTGGTTTTTGTGATAAGTAATTATTTTATTATTTTTGTTTTTTTAGAGAGTTTTAATTGGTGTATTTATGGAAGAAGAGAATTTATGTAATGTTTTAGGGATTCGTTTTTTTGTATTGAATTTATTATTTTAGGGTTAATCGGTTTGAGTTTGAGTAATTAATTTTAGGGTAAGATGAGTGTTTTGTTTGTGTTGATATGGTTTATTTTACGTTTATGGGGATGTTGAAGTGTAGTTAAGGG
>BSP-#23-hDNMT3A-positive-rep2-8	CCCTTTTTTTTAGTTTTAAGGGTTAGATTAGGATAGTTGAGACGTTTAATTTTACGGATTGGATAGTTATTGGGTTTTTCGATGGTTATTGTTGGAATTATGTAGGATAATTTAATAAGTGGTTTTTGCGATAAGTAATTATTTTATTATTTTTGTTTTTATAGAGAGTTTTAATTGGCGTATTTATGGAAGAAGAGAATTTATGTAATGTTTTAGGGATTCGTTTTTTTGTATTGAATTTATTATTTTAGGGTTAATTGGTTTGAGTTTGAGTAATTAATTTTAGGGTAAGATGAGTGTTTTGTTTGTGTTGGTATGGTTTATCTTACGTTTATGGGGATGTTGAAGTGTAGTTAAGGG
>BSP-#23-hDNMT3A-positive-rep2-9	CCCTTTTTTTTAGTTTTAAGGGTTAGATTAGGATAGTTGAGACGTTTAATTTTACGGATTGGATAGTTATCGGGTTTTTTGATGGTTATTGTTGGAATTATGTAGGATAATTTAATAAGTGGTTTTTGTGATAAGTAATTATTTTATTATTTTTGTTTTTTTAGAGAGTTTTAATTGGTGTATTTATGGAAGAAGAGAATTTATGTAATGTTTTAGGGATTTGTTTTTTTGTATTGAATTTATTATTTTAGGGTTAATTGGTTTGAGTTTGAGTAATTAATTTTAGGGTAAGATGAGTGTTTTGTTTGTGTTGATATGGTTTATTTTACGTTTATGGGGATGTTGAAGTGTAGTTAAGGG
>BSP-#23-hDNMT3A-positive-rep2-10	CCCTTTTTTTTAGTTTTAAGGGTTAGATTAGGATAGTTGAGACGTTTAATTTTATGGATTGGATAGTTATCGGGTTTTTCGATGGTTATTGTTGGAATTATGTAGGATAATTTAATAAGTGGTTTTTGCGATAAGTAATCATTTTATTATTTTTGTTTTTTTAGAGAGTTTTAATTGGTGTATTTATGGAAGAAGAGAATTTATGTAATGTTTTAGGGATTTGTTTTTTTGTATTGAATTTATTATTTTAGGGTTAATCGGTTTGAGTTTGAGTAATTAATTTTAGGGTAAGATGAGTGTTTTGTTTGTGTTGATATGGTTTATTTTACGTTTATGGGGATGTTGAAGTGTAGTTAAGGG
>BSP-#23-hDNMT3A-positive-rep3-1	CCCTTTTTTTTAGTTTTAAGGGTTAGATTAGGATAGTTGAGATGTTTAATTTTACGGATTGGATAGTTATTGGGTTTTTCGATGGTTATTGTTGGAATTATGTAGGATAATTTAATAAGTGGTTTTTGCGATAAGTAATTATTTTATTATTTTTGTTTTTTTAGAGAGTTTTAATTGGCGTATTTATGGAAGAAGAGAATTTATGTAATGTTTTAGGGATTCGTTTTTTTGTATTGAATTTATTATTTTAGGGTTAATCGGTTTGAGTTTGAGTAATTAATTTTAGGGTAAGATGAGTGTTTTGTTTGTGTTGATATGGTTTATTTTACGTTTATGGGGATGTTGAAGTGTAGTTAAGGG
>BSP-#23-hDNMT3A-positive-rep3-2	CCCTTTTTTTTAGTTTTAAGGGTTAGATTAGGATAGTTGAGACGTTTAATTTTACGGATTGGATAGTTATCGGGTTTTTCGATGGTTATTGTTGGAATTATGTAGGATAATTTAATAAGTGGTTTTTGCGATAAGTAATTATTTTATTATTTTTGTTTTTTTAGAGAGTTTTAATTGGCGTATTTATGGAAGAAGAGAATTTATGTAATGTTTTAGGGATTTGTTTTTTTGTATTGAATTTATTATTTTAGGGTTAATTGGTTTGAGTTTGAGTAATTAATTTTAGGGTAAGATGAGTGTTTTGTTTGTGTTGATATGGTTTATTTTACGTTTATGGGGATGTTGAAGTGTAGTTAAGGG
>BSP-#23-hDNMT3A-positive-rep3-3	CCCTTTTTTTTAGTTTTAAGGGTTAGATTAGGATAGTTGAGACGTTTAATTTTATGGATTGGATAGTTATTGGGTTTTTCGGTGGTTATTGTTGGAATTATGTAGGATAATTTAATAAGTGGTTTTTGCGATAAGTAATTATTTTATTATTTTTGTTTTTTTAGAGAGTTTTAATTGGCGTATTTATGGAAGAAGAGAATTTATGTAATGTTTTAGGGATTCGTTTTTTTGTATTGAATTTATTGTTTTGGGGTTAATTGGTTTGAGTTTGAGTAATTAATTTTAGGGTAAGATGAGTGTTTTGTTTGTGTTGATATGGTTTATTTTACGTTTATGGGGATGTTGAAGTGTAGTTAAGGG
>BSP-#23-hDNMT3A-positive-rep3-4	CCCTTTTTTTTAGTTTTAAGGGTTAGATTAGGATAGTTGAGACGTTTAATTTTATGGATTGGATAGTTATCGGGTTTTTCGATGGTTATTGTTGGAATTATGTAGGATAATTTAATGAGTGGTTTTTGTGATAAGTAATTATTTTATTATTTTTGTTTTTTTAGAGAGTTTTAATTGGCGTATTTATGGAAGAAGAGAATTTATGTAATGCTTTAGGGATTTGTTTTTTTGTATTGAATTTATTATTTTAGGGTTAATTGGTTTGAGTTTGAGTAATTAATTTTAGGGTAAGATGAGTGTTTTGTTTGTGTTGATATGGTTTATTTTACGTTTATGGGGATGTTGAAGTGTAGTTAAGGG
>BSP-#23-hDNMT3A-positive-rep3-5	CCCTTTTTTTTAGTTTTAAGGGTTAGATTAGGATAGTTGAGACGTTTAATTTTACGGATTGGATAGTTATCGGGTTTTTCGATGGTTATTGTTGGAATTATGTAGGATAATTTAATAAGTGGTTTTTGCGATAAGTAATTATTTTATTATTTTTGTTTTTTTAGAGAGTTTTAATTGGCGTATTTATGGAAGAAGAGAATTTATGTAATGTTTTAGGGATTCGTTTTTTTGTATTGAATTTATTATTTTAGGGTTAATCGGTTTGAGTTTGAGTAATTAATTTTAGGGTAAGATGAGTGTTTTGTTTGTGTTGATATGGTTTATTTTACGTTTATGGGGATGTTGAAGTGTAGTTAAGGG
>BSP-#23-hDNMT3A-positive-rep3-6	CCCTTTTTTTTAGTTTTAAGGGTTAGATTAGGATAGTTGAGACGTTTAATTTTACGGATTGGATAGTTATCGGGTTTTTCGATGGTTATTGTTGGAATTATGTAGGATAATTTAATAAGTGGTTTTTGTGATAAGTAATTATTTTATTATTTTTGTTTTTTTAGAGAGTTTTAATTGGCGTATTTATGGAAGAAGAGAATTTATGTAATGTTTTAGGGGATTCGTTTTTTTGTATTGAATTTATTATTTTAGGGTTAATCGGTTTGAGTTTGAGTAATTAATTTTAGGGTAAGATGAGTGTTTTGTTTGTGTTGATATGGTTTATTTTACGTTTATGGGGATGTTGAAGTGTAGTTAAGGG
>BSP-#23-hDNMT3A-positive-rep3-7	CCCTTTTTTTTAGTTTTAAGGGTTAGATTAGGATAGTTGAGACGTTTAATTTTACGGATTGGATAGTTATCGGGTTTTTCGATGGTTATTGTTGGAATTATGTAGGATAATTTAATAAGTGGTTTTTGCGATAAGTAATTATTTTATTATTTTTGTTTTTTAGAGAGTTTTAATTGGTGTATTTATGGAAGAAGAGAATTTATGTAATGTTTTAGGGATTCGTTTTTTTGTATTGAATTTATTATTTTAGGGTTAATTGGTTTGAGTTTGAGTAATTAATTTTAGGGTAAGATGAGTGTTTTGTTTGTGTTGATATGGTTTATTTTGTGTTTATGGGGATGTTGAAGTGTAGTTAAGGG
>BSP-#23-hDNMT3A-positive-rep3-8	CCCTTTTTTTTAGTTTTAAGGGTTAGATTAGGATAGTTGGGACGTTTAATTTTACGGATTGGATAGTTATCGGGTTTTTCGATGGTTATTGTTGGAATTATGTAGGATAATTTAATAAGTGGTTTTTGTGATAAGTAATTATTTTATTATTTTTGTTTTTTTAGAGAGTTTTAATTGGCGTATTTATGGAAGAAGAGAATTTATGTAATGTTTTAGGGATTCGTTTTTTTGTATTGAATTTATTATTTTAGGGTTAATCGGTTTGAGTTTGAGTAATTAATTTTAGGGTAAGATGAGTGTTTTGTTTGTGTTGATATGGTTTATTTTAGTTTATGGGGATGTTGAAGTGTAGTTAAGGG
>BSP-#23-hDNMT3A-positive-rep3-9	CCCTTTTTTTTAGTTTTAAGGGTTAGATTAGGATAGTTGGGACGTTTAATTTTACGGATTGGATAGTTATCGGGTTTTTCGATGGTTATTGTTGGAATTATGTAGGATAATTTAATAAGTGGTTTTTGCGATAAGTAATTATTTTATTATTTTTGTTTTTTTAGAGAGTTTTAATTGGCGTATTTATGGAAGAAGAGAATTTATGTAATGTTTTAGGGATTCGTTTTTTTGTATTGAATTTATTATTTTAGGGTTAATCGGTTTGAGTTTGAGTAATTAATTTTAGGGTAAGATGAGTGTTTTGTTTGTGTTGATATGGTTTATTTTACGTTTATGGGGATGTTGAAGTGTAGTTAAGGG
>BSP-#23-hDNMT3A-positive-rep3-10	CCCTTTTTTTTAGTTTTAAGGGTTAGATTAGGATAGTTGAGACGTTTAATTTTATGGATTGGATAGTTATCGGGTTTTTCGATGGTTATTGTTGGAATTATGTAGGATAATTTAATAAGTGGTTTTTGTGATAAGTAATTATTTCATTATTTTTGTTTTTTTAGAGAGTTTTAATTGGCGTATTTATGGAAGAAGAGAATTTATGTAATGTTTTAGGGATTTGTTTTTTTGTATTGGATTTATTATTTTAGGGTTAATTGGTTTGAGTTTGAGTAATTAATTTTAGGGTAAGATGAGTGTTTTGTTTGTGTTGATATGGTTTATTTTACGTTTATGGGGATGTTGAAGTGTAGTTAAGGG
>BSP-#23-wildtype-rep1-1	CCCTTTTTTTAGTTTTAAGGGTTAGATTAGGATAGTTGAGACGTTTAATTTTACGGATTGGATAGTTATCGGGTTTTTCGATGGTTATTGTTGGAATTATGTAGGATAGTTTAATAAGTGGTTTTTGCGATAAGTAATTATTTTATTATTTTTGTTTTTTTAGAGAGTTTTAATTGGCGTATTTATGGAAGAAGAGAATTTGTGTAATGTTTTAGGGATTCGTTTTTTTGTATTGAATTTATTATTTTAGGGTTAATCGGTTTGAGTTTGAGTAATTAATTTTAGGGTAAGATGAGTGTTTTGTTTGTGTTGATATGGTTTATTTTACGTTTATGGGGATGTTGAAGTGTAGTTAAGGG
>BSP-#23-wildtype-rep1-2	CCCTTTTTTTAGTTTTAAGGGTTAGATTAGGATAGTTGAGACGTTTAATTTTACGGATTGGATAGTTATCGGGTTTTTCGATGGTTATTGTTGGAATTATGTAGGATAATTTAATAAGTGGTTTTTGCGATAAGTAATTATTTTATTATTTTTGTTTTTTTAGAGAGTTTTAATTGGCGTATTTATGGAAGAAGAGAATTTATGTAATGTTTTAGGGATTCGTTTTTTTGTATTGAATTTATTATTTTAGGGTTAATTGGTTTGAGTTTGAGTAATTAATTTTAGGGTAAGATGAGTGTTTTGTTTGTGTTGATATGGTTTATTTTACGTTTATGGGGATGTTGAAGTGTAGTTAAGGG
>BSP-#23-wildtype-rep1-3	CCCTTTTTTTAGTTTTAAGGGTTAGATTAGGATAGTTGAGACGTTTAATTTTACGGATTGGATAGTTATCGGGTTTTTCGATGGTTATTGTTGGAATTATGTAGGATAATTTAATAAGTGGTTTTTGCGATAAGTAATTGTTTTATTATTTTTGTTTTTTTAGAGAGTTTTAATTGGCGTATTTATGGAAGAAGAGAATTTATGTAATGTTTTAGGGATTCGTTTTTTTGTATTGAATTTATTATTTTAGGGTTAATCGGTTTGAGTTTGAGTAATTAATTTTAGGGTAAGATGAGTGTTTTGTTTGTGTTGATATGGTTTATTTTACGTTTATGGGGATGTTGAAGTGTAGTTAAGGG
>BSP-#23-wildtype-rep1-4	CCCTTTTTTTAGTTTTAAGGGTTAGATTAGGATAGTTGAGACGTTTAATTTTACGGATTGGATAGTTATCGGGTTTTTCGATGGTTATTGTTGGAATTATGTAGGATAATTTAATAAGTGGTTTTTGCGATAAGTAATTATTTTATTATTTTTGTTTTTTTAGAGAGTTTTAATTGGCGTATTTATGGAAGAAGAGAATTTATGTAATGTTTTAGGGATTCGTTTTTTTGTATTGAATTTATTATTTTAGGGTTAATTGGTTTGAGTTTGAGTAATTAATTTTAGGGTAAGATGAGTGTTTTGTTTGTGTTGATATGGTTTATTTTACGTTTATGGGGATGTTGAAGTGTAGTTAAGGG
>BSP-#23-wildtype-rep1-5	CCCTTTTTTTAGTTTTAAGGGTTAGATTAGGATAGTTGAGACGTTTAATTTTACGGATTGGATAGTTATCGGGTTTTTCGATGGTTATTGTTGGAATTATGTAGGATAATTTAATAAGTGGTTTTTGCGATAAGTAATTATTTTATTATTTTTGTTTTTTAGAGAGTTTTAATTGGCGTATTTATGGAAGAAGAGAATTTATGTAATGTTTTAGGGATTCGTTTTTTTGTATTGAATTTATTATTTTAGGGTTAATCGGTTTGAGTTTGAGTAATTAATTTTAGGGTAAGATGAGTGTTTTGTTTGTGTTGATATGGTTTATTTTACGTTTATGGGGATGTTGAAGTGTAGTTAAGGG
>BSP-#23-wildtype-rep1-6	CCCTTTTTTTAGTTTTAAGGGTTAGATTAGGATAGTTGAGACGTTTAATTTTATGGATTGGATAGTTATTGGGTTTTTCGATGGTTATTGTTGGAATTATGTAGGATAATTTAATAAGTGGTTTTTGCGATAAGTAATTATTTTATTATTTTTGTTTTTTTAGAGAGTTTTAATTGGCGTATTTATGGAAGAAGAGAATTTATGTAATGTTTTAGGGATTCGTTTTTTTGTATTGAATTTATTATTTTAGGGTTAATCGGTTTGAGTTTGAGTAATTAATTTTAGGGTAAGATGAGTGTTTTGTTTGTGTTGATATGGTTTATTTTACGTTTATGGGGATGTTGAAGTGTAGTTAAGGG
>BSP-#23-wildtype-rep1-7	CCCTTTTTTTAGTTTTAAGGGTTAGATTAGGATAGTTGAGACGTTTAATTTTACGGATTGGATAGTTATCGGGTTTTTCGATGGTTATTGTTGGAATTATGTAGGATAATTTAATAAGTGGTTTTTGCGATAAGTAATTATTTTATTATTTTTGTTTTTTTAGAGAGTTTTAATTGGCGTATTTATGGAAGAAGAGAATTTATGTAATGTTTTAGGGATTCGTTTTTTTGTATTGAATTTATTATTTTAGGGTTAATCGGTTTGAGTTTGAGTAATTAATTTTAGGGTAAGATGAGTGTTTTGTTTGTGTTGATATGGTTTATTTTACGTTTATGGGGATGTTGAAGTGTAGTTAAGGG
>BSP-#23-wildtype-rep1-8	CCCTTTTTTTAGTTTTAAGGGTTAGATTAGGATAGTTGAGACGTTTAATTTTACGGATTGGATAGTTATCGGGTTTTTCGATGGTTATTGTTGGAATTATGTAGGATAATTTAATAAGTGGTTTTTGCGATAAGTAATTATTTTATTATTTTTGTTTTTTTAGAGAGTTTTAATTGGCGTATTTATGGAAGAAGAGAATTTATGTAATGTTTTAGGGATTCGTTTTTTTGTATTGAATTTATTATTTTAGGGTTAATCGGTTTGAGTTTGAGTAATTAATTTTAGGGTAAGATGAGTGTTTTGTTTGTGTTGATATGGTTTATTTTACGTTTATGGGGATGTTGAAGTGTAGTTAAGGG
>BSP-#23-wildtype-rep1-9	CCCTTTTTTTAGTTTTAAGGGTTAGATTAGGATAGTTGAGACGTTTAATTTTACGGATTGGATAGTTATCGGGTTTTTCGATGGTTATTGTTGGAATTATGTAGGATAATTTAATAAGTGGTTTTTGCGATAAGTAATTATTTTATTATTTTTGTTTTTTTAGAGAGTTTTAATTGGCGTATTTATGGAAGAAGAGAATTTATGTAATGTTTTAGGGATTCGTTTTTTTGTATTGAATTTATTATTTTAGGGTTAATCGGTTTGAGTTTGAGTAATTAATTTTAGGGTAAGATGAGTGTTTTGTTTGTGTTGATATGGTTTATTTTACGTTTATGGGGATGTTGAAGTGTAGTTAAGGG
>BSP-#23-wildtype-rep1-10	CCCTTTTTTTAGTTTTAAGGGTTAGATTAGGATAGTTGAGACGTTTAATTTTACGGATTGGATAGTTATCGGGTTTTTCGATGGTTATTGTTGGAATTATGTAGGATAATTTAATAAGTGGTTTTTGCGATAAGTAATTATTTTATTATTTTTGTTTTTTTAGAGAGTTTTAATTGGCGTATTTATGGAAGAAGAGAATTTATGTAATGTTTTAGGGATTCGTTTTTTTGTATTGAATTTGTTATTTTAGGGTTAATCGGTTTGAGTTTGAGTAGTTAATTTTAGGGTAAGATGAGTGTTTTGTTTGTGTTGATATGGTTTATTTTACGTTTATGGGGATGTTGAAGTGTAGTTAAGGG
>BSP-#23-wildtype-rep2-1	CCCTTTTTTTTAGTTTTAAGGGTTAGATTAGGATAGTTGAGACGTTTAATTTTACGGATTGGATAGTTATCGGGTTTTTCGATGGTTATTGTTGGAATTATGTAGGATAATTTAATAAGTGGTTTTTGCGATAAGTGATTATTTTATTATTTTTGTTTTTTTAGAGAGTTTTAATTGGCGTATTTATGGAAGAAGAGAATTTATGTAATGTTTTAGGGATTCGTTTTTTTGTATTGAATTTATTATTTTAGGGTTAATCGGTTTGAGTTTGAGTAATTAATTTTAGGGTAAGATGAGTGTTTTGTTTGTGTTGATATGGTTTATTTTACGTTTATGGGGATGTTGAAGTGTAGTTAAGGG
>BSP-#23-wildtype-rep2-2	CCCTTTTTTTTAGTTTTAAGGGTTAGATTAGGATAGTTGAGACGTTTAATTTTACGGATTGGATAGTTATCGGGTTTTTTGATGGTTATTGTTGGAATTATGTAGGATAATTTAATAAGTGGTTTTTGCGATAAGTAATTATTTTATTGTTTTTGTTTTTTTAGAGAGTTTTAATTGGCGTATTTATGGAAGAAGAGAATTTATGTAATGTTTTAGGGATTCGTTTTTTTGTATTGAATTTATTATTTTAGGGTTAATCGGTTTGAGTTTGAGTAATTAATTTTAGGGTAAGATGAGTGTTTTGTTTGTGTTGATATGGTTTATTTTACGTTTATGGGGATGTTGAAGTGTAGTTAAGGG
>BSP-#23-wildtype-rep2-3	CCCTTTTTTTTAGTTTTAAGGGTTAGATTAGGATAGTTGAGACGTTTAATTTTACGGATTGGATAGTTATCGGGTTTTTCGATGGTTATTGTTGGAATTATGTAGGATAATTTAATAAGTGGTTTTTGCGATAAGTAATTATTTTATTATTTTTGTTTTTTTAGAGAGTTTTAATTGGCGTATTTATGGAAGAAGAGAATTTATGTAATGTTTTAGGGATTCGTTTTTTTGTATTGAATTTATTATTTTAGGGTTAATCGGTTTGAGTTTGAGTAATTAATTTTAGGGTAAGATGAGTGTTTTGTTTGTGTTGATATGGTTTATTTTACGTTTATGGGGATGTTGAAGTGTAGTTAAGGG
>BSP-#23-wildtype-rep2-4	CCCTTTTTTTTAGTTTTAAGGGTTAGATTAGGATAGTTGAGATGTTTAATTTTACGGATTGGATAGTTATCGGGTTTTTCGATGGTTATTGTTGGAATTATGTAGGATAATTTAATAAGTGGTTTTTGCGATAAGTAATTATTTTATTATTTTTGTTTTTTTAGAGAGTTTTAATTGGCGTATTTATGGAAGAAGAGAATTTATGTAATGTTTTAGGGATTCGTTTTTTTGTATTGAATTTACTATTTTAGGGTTAATCGGTTTGAGTTTGAGTAATTAATTTTAGGGTAAGATGAGTGTTTTGTTTGTGTTGATATGGTTTATTTTACGTTTATGGGGATGTTGAAGTGTAGTTAAGGG
>BSP-#23-wildtype-rep2-5	CCCTTTTTTTTAGTTTTAAGGGTTAGATTAGGATAGTTGAGACGTTTAATTTTACGGATTGGATAGTTATCGGGTTTTTCGATGGTTATTGTTGGAATTATGTAGGATAATTTAATAAGTGGTTTTTGCGATAAGTAATTATTTTATTATTTTTGTTTTTTTAGAGAGTTTTAATTGGTGTGTTTATGGAAGAAGAGAATTTATGTAATGTTTTAGGGATTCGTTTTTTTGTATTGAATTTATTATTTTAGGGTTAATCGGTTTGAGTTTGAGTAATTAATTTTAGGGTAAGATGAGTGTTTCGTTTGTGTTGATATGGTTTATTTTACGTTTATGGGGATGTTGAAGTGTAGTTAAGGG
>BSP-#23-wildtype-rep2-6	CCCTTTTTTTTAGTTTTAAGGGTTAGATTAGGATAGTTGAGACGTTTAATTTTACGGATTGGATAGTTATCGGGTTTTTCGATGGTTATTGTTGGAATTATGTGGGATAATTTAATAAGTGGTTTTTGCGATAAGTAATTATTTTATTATTTTTGTTTTTTTAGAGAGTTTTAATTGGCGTATTTATGGAAGAAGAGAATTTATGTAATGTTTTAGGGATTCGTTTTTTTGTATTGAATTTATTATTTTAGGGTTAATCGGTTTGAGTTTGAGTAATTAATTTTAGGGTAAGATGAGTGTTTTGTTTGTGTTGATATGGTTTATTTTACGTTTATGGGGATGTTGAAGTGTAGTTAAGGG
>BSP-#23-wildtype-rep2-7	CCCTTTTTTTTAGTTTTAAGGGTTAGATTAGGATAGTTGAGACGTTTAATTTTACGGATTGGATAGTTATCGGGTTTTTCGATGGTTATTGTTGGAATTATGTGGGATAATTTAATAAGTGGTTTTTGCGATAAGTAATTATTTTATTATTTTTGTTTTTTTAGAGAGTTTTAATTGGCGTATTTATGGAAGAAGAGAATTTATGTAATGTTTTAGGGATTCGTTTTTTTGTATTGAATTTATTATTTTAGGGTTAATCGGTTTGAGTTTGAGTAATTAATTTTAGGGTAAGATGAGTGTTTTGTTTGTGTTGATATGGTTTATTTTACGTTTATGGGGATGTTGAAGTGTAGTTAAGGG
>BSP-#23-wildtype-rep2-8	CCCTTTTTTTTAGTTTTAAGGGTTAGATTAGGATAGTTGAGACGTTTAATTTTACGGATTGGATAGTTATCGGGTTTTTCGATGGTTATTGTTGGAATTATGTAGGATAATTTAATAAGTGGTTTTTGCGATAAGTAATTATTTTATTATTTTTGTTTTTTTAGAGAGTTTTAATTGGCGTATTTATGGAAGAAGAGAATTTATGTAATGTTTTAGGGATTCGTTTTTTTGTATTGAATTTATTATTTTAGGGTTAATCGGTTTGAGTTTGAGTAATTAATTTTAGGGTAAGATGAGTGTTTTGTTTGTGTTGATATGGTTTATTTTACGTTTATGGGGATGTTGAAGTGTAGTTAAGGG
>BSP-#23-wildtype-rep2-9	CCCTTTTTTTTAGTTTTAAGGGTTAGATTAGGATAGTTGAGGCGTTTAATTTTACGGATTGGATAGTTATCGGGTTCTTCGATGGTTATTGTTGGAATTATGTAGGATAATTTAATAAGTGGTTTTTGCGATAAGTAATTATTTTATTATTTTTGTTTTTTTAGAGAGTTTTAATTGGCGTATTTATGGAAGAAGAGAATTTATGTAATGTTTTAGGGATTCGTTATTTTGTATTGAATTTATTATTTTAGGGTTAATTGGTTTGAGTTTGAGTAGTTAATTTTAGGGTAAGATGAGTGTTTTGTTTGTGTTGATATGGTTTATTTTACGTTTATGGGGATGTTGAAGTGTAGTTAAGGG
>BSP-#23-wildtype-rep2-10	CCCTTTTTTTTAGTTTTAAGGGTTAGATTAGGATAGTTGAGACGTTTAATTTTACGGGTTGGATAGTTATTGGGTTTTTCGATGGTTATTGTTGGAATTATGTAGGATAATTTAATAAGTGGTTTTTGCGGTAAGTAATTATTTTGTTATTTTTGTTTTTTTAGAGAGTTTTAATTGGCGTATTTATGGAAGAAGAGGATTTATGTAATGTTTTGGGGATTCGTTTTTTTGTATTGAATTTATTATTTTAGGGTTAATCGGTTTGAGTTTGAGTAATTAATTTTAGGGTAAGATGAGTGTTTTGTTTGTGTTGATATGGTTTATTTTACGTTTATGGGGATGTTGAAGTGTAGTAAGGG
>BSP-#23-wildtype-rep3-1	CCCTTTTTTTTAGTTTTAAGGGTTAGATTAGGATAGTTGAGACGTTTAATTTTACGGATTGGATAGTTATCGGGTTTTTCGATGGTTATTGTTGGAATTATGTAGGATAATTTAATAAGTGGTTTTTGCGATAAGTAATTATTTTATTATTTTTGTTTTTTTAGAGAGTTTTAATTGGCGTATTTATGGAGGAAGAGAATTTATGTAATGTTTTAGGGATTCGTTTTTTTGTATTGAATTTATTATTTTAGGGTTAATCGGTTTGAGTTTGAGTAATTAATTTTAGGGTAAGATGAGTGTTTTGTTTGTGTTGATATGGTTTATTTTACGTTTATGGGGATGTTGAAGTGTAGTTAAGGG
>BSP-#23-wildtype-rep3-2	CCCTTTTTTTTAGTTTTAAGGGTTAGATTAGGATAGTTGAGACGTTTAATTTTACGGATTGGATAGTTATCGGGTTTTTCGATGGTTATTGTTGGAATTATGTAGGATAATTTAATAAGTGGTTTTTGCGATAAGTAATTATTTTATTATTTTTGTTTTTTTAGAGAGTTTTAATTGGCGTATTTATGGAAGAAGAGAATTTATGTAATGTTTTAGGGATTCGTTTTTTTGTATTGAATTTATTATTTTAGGGTTAATCGGTTTGAGTTTGAGTAATTAATTTTAGGGTAAGATGAGTGTTTTGTTTGTGTTGATATGGTTTATTTTACGTTTATGGGGATGTTGAAGTGTAGTTAAGGG
>BSP-#23-wildtype-rep3-3	CCCTTTTTTTTAGTTTTAAGGGTTAGATTAGGATAGTTGAGACGTTTAATTTTACGGATTGGATAGTTATCGGGTTTTTCGATGGTTATTGTTGGAATTATGTAGGATAATTTAATAAGTGGTTTTTGCGATAAGTAATTATTTTATTATTTTTGTTTTTTTAGAGAGTTTTAATTGGCGTATTTATGGAAGAAGAGAATTTATGTAATGTTTTAGGGATTCGTTTTTTTGTATTGAATTTATTATTTTAGGGGTAATCGGTTTGAGTTTGAGTAATTAATTTTAGGGTAAGATGAGTGTTTTGTTTGTGTTGATATGGTTTATTTTACGTTTATGGGGATGTTGAAGTGTAGTTAAGGG
>BSP-#23-wildtype-rep3-4	CCCTTTTTTTTAGTTTTAAGGGTTAGATTAGGATAGTTGAGACGTTTAATTTTACGGATTGGATAGTTATCGGGTTTTTCGATGGTTATTGTTGGAATTATGTAGGATAATTTAATAAGTGGTTTTTGCGATAAGTAATTATTTTATTATTTTTGTTTTTTTAGAGAGTTTTAATTGGCGTATTTATGGAAGAAGAGAATTTATGTAATGTTTTAGGGATTCGTTTTTTTGTATTGAATTTATTATTTTAGGGCTGATCGGTTTGAGTTTGAGTAATTAATTTTAGGGTAAGATGAGTGTTTTGTTTGTGTTGATATGGTTTATTTTACGTTTATGGGGATGTTGAAGTGTAGTTAAGGG
>BSP-#23-wildtype-rep3-5	CCCTTTTTTTTAGTTTTAAGGGTTAGATTAGGATAGTTGAGACGTTTAATTTTACGGATTGGATAGTTATCGGGTTTTTCGATGGTTATTGTTGGAATTATGTAGGATAATTTAATAAGTGGTTTTTGCGATAAGTAATTATTTTATTATTTTTGTTTTTTTAGAGAGTTTTAATTGGCGTATTTATGGAAGAAGAGAATTTATGTAATGTTTTAGGGATTCGTTTTTTTGTATTGAATTTATTATTTTAGGGTTAATCGGTTTGAGTTTGAGTAATTAATTTTAGGGTAAGATGAGTGTTTTGTTTGTGTTGATATGGTTTATTTTACGTTTATGGGGATGTTGAAGTGTAGTTAAGGG
>BSP-#23-wildtype-rep3-6	CCCTTTTTTTTAGTTTTAAGGGTTAGATTAGGATAGTTGAGACGTTTAATTTTACGGATTGGATAGTTATCGGGTTTTTCGATGGTTATTGTTGGAATTATGTAGGATAATTTAATAAGTGGTTTTTGCGATAAGTAATTATTTTATTATTTTTGTTTTTTTAGAGAGTTTTAATTGGCGTATTTATGGAAGAAGAGAATTTATGTAATGTTTTAGGGATTCGTTTTTTTGTATTGAATTTATTATTTTAGGGTTAATCGGTTTGAGTTTGAGTAATTAATTTTAGGGTAAGATGAGTGTTTTGTTTGTGTTGATATGGTTTATTTTACGTTTATGGGGATGTTGAAGTGTAGTTAAGGG
>BSP-#23-wildtype-rep3-7	CCCTTTTTTTTAGTTTTAAGGGTTAGATTAGGATAGTTGAGACGTTTAATTTTACGGATTGGATAGTTATCGGGTTTTTCGATGGTTATTGTTGGAATTATGTAGGATAATTTAATAAGTGGTTTTTGCGATAAGTAATTATTTTATTATTTTTGTTTTTTTAGAGAGTTTTAATTGGCGTATTTATGGAAGAAGAGAATTTATGTAATGTTTTAGGGATTCGTTTTTTTGTATTGAATTTATTATTTTAGGGTTAACCGGTTTGAGTTTGAGTAATTAATTTTAGGGTAAGATGAGTGTTTTGTTTGTGTTGATATGGTTTATTTTACGTTTATGGGGATGTTGAAGTGTAGTTAAGGG
>BSP-#23-wildtype-rep3-8	CCCTTTTTTTTAGTTTTAAGGGTTAGATTAGGATAGTTGAGACGTTTAATTTTACGGATTGGATAGTTACCGGGTTTTTCGATGGTTATTGTTGGAATTATGTAGGATAATTTAATAAGTGGTTTTTGCGATAAGTAATTATTTTATTATTTTTGTTTTTTTAGAGAGTTTTAATTGGCGTATTTATGGAAGAAGAGAATTTATGTAATGTTTTAGGGATTCGTTTTTTTGTATTGAATTTATTATTTTAGGGTTAATCGGTTTGAGTTTGAGTAATTAATTTTAGGGTAAGATGAGTGTTTTGTTTGTGTTGATATGGTTTATTTTACGTTTATGGGGATGTTGAAGTGTAGTTAAGGG
>BSP-#23-wildtype-rep3-9	CCCTTTTTTTTAGTTTTAAGGGTTAGATTAGGATAGTTGAGACGTTTAATTTTACGGATTGGATAGTTATCGGGTTTTTCGATGGTTATTGTTGGAATTATGTAGGATAATTTAATAAGTGGTTTTTGCGATAAGTAATTATTTTATTATTTTTGTTTTTTTAGAGAGTTTTAATTGGCGTATTTATGGAAGAAGAGAATTTATGTAATGGTTTAGGGATTCGTTTTTTTGTATTGAATTTATTATTTTAGGGTTAATCGGTTTGAGTTTGAGTAATTAATTTTAGGGTAAGATGAGTGTTTTGTTTGTGTTGATATGGTTTATTTTACGTTTATGGGGATGTTGAAGTGTAGTTAAGGG
>BSP-#23-wildtype-rep3-10	CCCTTTTTTTTAGTTTTAAGGGTTAGATTAGGATAGTTGAGACGTTTAATTTTACGGATTGGATAGTTATCGGGTTTTTCGATGGTTATTGTTGGAATTATGTAGGATAATTTAATAAGTGGTTTTTGCGATAAGTAATTATTTTGTTATTTTTGTTTTTTTAGAGAGTTTTAATTGGCGTATTTACGGAAGAAGAGAATTTATGTAATGTTTTAGGGATTCGTTTTTTTGTATTGAATTTATTATTTTAGGGTTAATCGGTTTGAGTTTGAGTAATTAATTTTAGGGTAAGATGAGTGTTTTGTTTGTGTTGATATGGTTTATTTTACGTTTATGGGGATGTTGAAGTGTAGTTAAGGG
>BSP-#52-reference-sequence	TACAGATCCTCTGGGGAGGCAGACCTTGAGGCTAACAGCCCATTTGTAATTCCAGTTCTTTCTCTACTTACAGAATCACCCAGTTGTGATTGAGCTCGCAGCTGCCACATCCTCACCTCTATCCGGTGTCCCCTGGAACCACAAGCCCAAATCAGTCCTTCCTTCCAAAGTTGCTCGTCTCAGATGATAAGGATTTGGGGATCAGGAGAAACACCCAGGCCGCTCCATATGCATAGCACTCTGGTGACGTCATAGCAACACCGAGGCTGCACACACACACACAAAGAAAGCTACAAACTTGCCCAGCATCACATAGCAGCTAGCAGCTGTGTAGAATGGAGAGCTGCCCCTGACTGTGGCCTCTGTCCACGTTGCCTTCCACTGTGTGGTCCTCTTCCGT
>BSP-#52-hDNMT3A-negative-rep3-1	CCCTTTATAGATTTTTTGGGGAGGTAGATTTTGAGGTTAATAGTTTATTTGTAATTTTAGTTTTTTTTTTATTTACAGAATTATTTAGTTGTGATTGAGTTCGTAGTTGTTATATTTTTATTTTTATTTGGTGTTTTGGAATTATAAGTTTAAATTAGTTTTTTTTTTTAAAGTTGTTCGTTTTAGATGATAAGGATTTGGGGATTAGGAGAAATATTTAGGTCGTTTTATATGTATAGTATTTTGGTGACGTTATAGTAATATCGAGGTTGTATATATATATATAAAGAAAGTTATAAATTTGTTTAGTATTATATAGTAGTTAGTAGTTGTGTAGAATGGAGAGTTGTTTTTGATTGTGGTTTTCGTTTACGTTGTTTTTTATTGTGTGGTTTTTTT…
>BSP-#52-hDNMT3A-negative-rep3-2	CCCTTTATAGATTTTTTGGGGAGGTAGATTTTGAGGTTAATAGTTTATTTGTAATTTTAGTTTTTTTTTTATTTATAGAATTATTTAGTTGTGATTGAGTTCGTAGTTGTTATATTTTTATTTTTATTCGGTGTTTTTTGGAATTATAAGTTTAAATTAGTTTTTTTTTTTAAAGTTGTTCGTTTTAGATGATAAGGATTTGGGGATTGGGAGAAATATTTAGGTCGTTTTATATGTATAGTATTTTGGTGACGTTATAGTAATATCGAGGTTGTATATATATATATAAAGAAAGTTATAAATTTGTTTAGTATTATATAGTAGTTAGTAGTTGTGTAGAATGGAGAGTTGTTTTTGATTGTGGTTTTTGTTTACGTTGTTTTTTATTGTGTGGTTTTT…
>BSP-#52-hDNMT3A-negative-rep3-3	CCCTTTATAGATTTTTTGGGGAGGTAGATTTTGAGGTTAATAGTTTATTTGTAATTTTAGTTTTTTTTTATTTATAGAATTATTTAGTTGTGATTGAGTTCGTAGTTGTTATATTTTTATTTTTATTTGGTGTTTTTTGGAATTATAAGTTTAAATTAGTTTTTTTTTTTAAAGTTGTTCGTTTTAGATGATAAGGATTTGGGGATTAGGAGAAATATTTAGGTCGTTTTATATGTATAGTATTTTGGTGACGTTATAGTAATATCGAGGTTATATATATATATATAAAGAAAGTTATAAATTTGTTTAGTATTATATAGTAGTTAGTAGTTGTGTAGAATGGAGAGTTGTTTTTGATTGTGGTTTTTGTTTACGTTGTTTTTTATTGTGTGGTTTTTT…
>BSP-#52-hDNMT3A-negative-rep3-4	CCCTTTATAGATTTTTTGGGGAGGTAGATTTTGAGGTTAATAGTTTATTTGTAATTTTAGTTTTTTTTTTATTTATAGAATTATTTAGTTGTGATTGAGTTCGTAGTTGTTATATTTTTATTTTTATTCGGTGTTTTTTGGCATTATAAGTTTAAATTAGTTTTTTTTTTTAAAGTTGTTCGTTTTAGATGATAAGGATTTGGGGATTAGGAGAAATATTTAGGTCGTTTTATATGTATAGTATTTTGGTGATGTTATAGTAATATCGAGGTTGTATATATATATATAAAGAAAGTTATAAATTTGTTTAGTATTATATAGTAGTTAGTAGTTGTGTAGAATGGAGAGTTGTTTTTGATTGTGGTTTTTGTTTACGTTGTTTTTTATTGTGTGGTTTTT…
>BSP-#52-hDNMT3A-negative-rep3-5	CCCTTTATAGATTTTTTGGGGAGGTAGATTTTGAGGTTAATAGTTTATTTGTAATTTTAGTTTTTTTTTTATTTATAGAATTATTTAGTTGTGATTGAGTTCGTAGTTGTTATATTTTTATTTTTATTCGGTGTTTTTTGGCATTATAAGTTTAAATTAGTTTTTTTTTTTAAAGTTGTTCGTTTTAGATGATAAGGATTTGGGGATTAGGAGAAATATTTAGGTCGTTTTATATGTATAGTATTTTGGTGACGTTATAGTAATATCGAGGTTGTATATATATATATAAAGAAAGTTATAAATTTGTTTAGTATTATATAGTAGTTAGTAGTTGTGTAGAATGGAGAGTTGTTTTTGATTGTGGTTTTTGTTTACGTTGTTTTTTATTGTGTGGTTTTT…
>BSP-#52-hDNMT3A-negative-rep3-6	CCCTTTATAGATTTTTTGGGGAGGTAGATTTTGAGGTTAATAGTTTATTTGTAATTTTAGTTTTTTTTTTATTTATAGAATTATTTAGTTGTGATTGAGTTTGTAGTTGTTATATTTTTATTTTTATTCGGTGTTTTTTGGCATTATAAGTTTAAATTAGTTTTTTTTTTTAAAGTTGTTTGTTTTAGATGATAAGGATTTGGGGATTAGGAGAAATATTTAGGTCGTTTTATATGTATAGTATTTTGGTGACGTTATAGTAATATCGAGGTTGTATATATATATATAAAGAAAGTTATAAATTTGTTTAGTATTATATAGTAGTTAGTAGTTGTGTAGAATGGAGAGTTGTTTTTGATTGTGGTTTTTGTTTATGTTGTTTTTTATTGTGTGGTTTTT…
>BSP-#52-hDNMT3A-negative-rep3-7	CCCTTTATAGATTTTTTGGGGAGGTAGATTTTGAGGTTAATAGTTTATTTGTAATTTTAGTTTTTTTTTTATTTATAGAATTATTTAGTTGTGATTGAGTTCGTAGTTGTTATATTTTTATTTTTATTCGGTGTTTTTTGGCATTATAAGTTTAAATTAGTTTTTTTTTTTAAAGTTGTTCGTTTTAGATGATAAGGATTTGGGGATTAGGAGAAATATTTAGGTCGTTTTATATGTATAGTATTTTGGTGACGTTATAGTAATATCGAGGTTGTATATATATATATAAAGAAAGTTATAAATTTGTTTAGTATTATATAGTAGTTAGTAGTTGTGTAGAATGGAGAGTTGTTTTTGATTGTGGTTTTTGTTTACGTTGTTTTTTATTGTGTGGTTTTT…
>BSP-#52-hDNMT3A-negative-rep3-8	CCCTTTATAGATTTTTTGGGGAGGTAGATTTTGAGGTTAATAGTTTATTTGTAATTTTAGTTTTTTTTTTATTTATAGAATTATTTAGTTGTGATTGAGTTCGTAGTTGTTATATTTTTATTTTTATTCGGTGTTTTTTGGCATTATAAGTTTAAATTAGTTTTTTTTTTTAAAGTTGTTTGTTTTAGATGATAAGGATTTGGGGATTAGGAGAAATATTTAGGTCGTTTTATATGTATAGTATTTTGGTGACGTTATAGTAATATCGAGGTTGTATATATATATATAAAGAAAGTTATAAATTTGTTTAGTATTATATAGTAGTTAGTAGTTGTGTAGAATGGAGAGTTGTTTTTGATTGTGGTTTTTGTTTACGTTGTTTTTTATTGTGTGGTTTTT…
>BSP-#52-hDNMT3A-negative-rep3-9	CCCTTTATAGATTTTTTGGGGAGGTAGATTTTGAGGTTAATAGTTTATTTGTAATTTTAGTTTTTTTTTTATTTATAGAATTATTTAGTTGTGATCGAGTTCGTAGTTGTTATATTTTTATTTTTATTCGGTGTTTTTTGGCATTATAAGTTTAAATTAGTTTTTTTTTTTAAAGTTGTTCGTTTTAGATGATAAGGATTTGGGGATTAGGAGAAATATTTAGGTCGTTTTATATGTATAGTATTTTGGTGACGTTATAGTAATATCGAGGTTGTATATATATATATAAAGAAAGTTATAAATTTGTTTAGTATTATATAGTAGTTAGTAGTTGTGTAGAATGGAGAGTTGTTTTTGATTGTGGTTTTTGTTTACGTTGTTTTTTATTGTGTGGTTTTT…
>BSP-#52-hDNMT3A-negative-rep3-10	CCCTTTATAGATTTTTTGGGGAGGTAGATTTTGAGGTTAATAGTTTATTTGTAATTTTAGTTTTTTTTTTATTTATAGAATTATTTAGTTGTGATTGAGTTCGTAGTTGTTATATTTTTATTTTTATTCGGTGTTTTTTGGCATTATAAGTTTAAATTAGTTTTTTTTTTTAAAGTTGTTCGTTTTAGATGATAAGGATTTGGGGATTAGGAGAAATATTTAGGTCGTTTTATATGTATAGTATTTTGGTGACGTTATAGTAATATCGAGGTTGTATATATATATATAAAGAAAGTTATAAATTTGTTTAGTATTATATAGTAGTTAGTAGTTGTGTAGAATGGAGAGTTGTTTTTGATTGTGGTTTTTGTTTACGTTGTTTTTTATTGTGTGGTTTTT…
>BSP-#52-hDNMT3A-positive-rep1-1	CCCTTTATAGATTTTTTGGGGAGGTAGATTTTGAGGTTAATAGTTTATTTGTAATTTTAGTTTTTTCTTTATTTATAGAATTATTTAGTTGTGATTGAGTTCGTAGTTGTTATATTTTTATTTTTATTTGGCGTTTTTTGGAATTATAAGTTTAAATTAGTTTTTTTTTTTAAAGTTGTTCGTTTTAGATGATAAGGATTTGGGGATTAGGAGAAATATTTAGGTCGTTTTATATGTATAGTATTTTGGTGACGTTATAGTAATATCGAGGTTGTATATATATATATAAAGAAAGTTATAAATTTGTTTAGTATTATATAGTAGTTAGTAGTTGTGTAGAATGGAGAGTTGTTTTTGATTGTGGTTTTTGTTTACGTTGTTTTTTATTGTGTGGTTTTT…
>BSP-#52-hDNMT3A-positive-rep1-2	CCCTTTATAGATTTTTTGGGGAGGTAGATTTTGAGGTTAATAGTTTATTTGTAATTTTAGTTTTTTTTTTATTTATAGAATTATTTAGTTGAGATTGAGTTCGTAGTTGTTATATTTTTATTTTTATTCGGTGTTTTTTGGAATTATAAGTTTAAATTAGTTTTTTTTTCAAAGTTGTTCGTTTTAGATGATAAGGATTTGGGGATTAGGAGAAATATTTAGGTCGTTTTATATGTATAGTATTTTGGTGACGTTATAGTAATATCGAGGTTGTATATATATATGTAAAGAAAGTTATAAATTTGTTTAGTATTATATAGTAGTTAGTAGTTGTGTAGAATGGAGAGTTGTTTTTGATTGTGGTTTTTGTTTACGTTGTTTTTTATTGTGTGGTTTTTT…
>BSP-#52-hDNMT3A-positive-rep1-3	CCCTTTATAGATTTTTTGGGGAGGTAGATTTTGAGGTTAATAGTTTATTTGTAATTTTAGTTTTTTTTATTTATAGAATTATTTAGTTGTGATTGAGTTCGTAGTTGTTATATTTTTATTTTTATTCGGTGTTTTTTGGAATTATGAGTTTAAATTAGTTTTTTTTTTTAAAGTTGTTCGTTTTAGATGATAAGGATTTGGGGATTAGGAGAAATATTTAGGTCGTTTTATATGTATAGTATTTTGGTGACGTTATAGTAATATTGAGGTTGTATATATATATATAAGGAAAGTTATAAATTTGTTTAGTATTATATAGTAGTTAGTAGTTGTGTAGAATGGAGAGTTGTTTTTGATTGTGGTTTTTGTTTACGTTGTTTTTTATTGTGTGGTTTTTTT…
>BSP-#52-hDNMT3A-positive-rep1-4	CCCTTTATAGATTTTTTGGGGAGGTAGATTTTGAGGTTAATAGTTTATTTGTAATTTTAGTTTTTTTTTTTATTTATAGAATTATTTAGTTGTGATTGAGTTTGTAGTTGTTGTATTTTTATTTTTATTCGGTGTTTTTTGGAATTATAAGTTTAAATTAGTTTTTTTTTTTAAAGTTGTTCGTTTTAGATGATAAGGATTTGGGGATTAGGAGAAATATTTAGGTCGTTTTATATGTATAGTATTTTGGTGACGTTATAGTAATATCGAGGTTGTATATATATATATAAAGAAAGTTATAAATTTGTTTAGTATTATATAGTAGTTAGTAGTTGTGTAGAATGGAGAGTTGTTTTTGATTGTGGTTTTTGTTTACGTTGTTTTTTATTGTGTGGTTTT…
>BSP-#52-hDNMT3A-positive-rep1-5	CCCTTTATAGATTTTTTGGGGAGGTAGATTTTGAGGTTAATAGTTTATTTGTAATTTTAGTTTTTTTTTTTATTTATAGAATTATTTAGTTGTGATTGAGTTCGTAGTTGTTATATTTTTATTTTTATTCGGTGTTTTTTGGAATTATAAGTTTAAATTGGTTTTTTTTTTTAAAGTTGTTCGTTTTAGATGATAAGGATTTGGGGATTAGGAGAAATATTTAGGTCGTTTTATATGTATAGTATTTTGGTGACGTTATAGTAATATCGAGGTTGTATATATATATATAAAGAAAGTTATAAATTTGTTTAGTATTATATAGTAGTTAGTAGTTGTGTAGAATGGAGAGTTGTTTTTGATTGTGGTTTTTGTTTACGTTGTTTTTTATTGTGTGGTTTT…
>BSP-#52-hDNMT3A-positive-rep1-6	CCCTTTATAGATTTTTTGGGGAGGTAGATTTTGAGGTTAATAGTTTATTTGTAATTTTAGTTTTTTTTTTTATTTATAGAATTATTTAGTTGTGATTGAGTTCGTAGTTGTTGTATTTTTATTTTTATTCGGTGTTTTTTGGAATTATAAGTTTAAATTAGTTTTTTTTTTTAAAGTTGTTCGTTTTAGATGATAAGGATTTGGGGATTAGGAGAAATATTTAGGTCGTTTTATATGTATAGTATTTTGGTGACGTTATAGTAATATCGAGGTTGTATATATATATATAAAGAAAGTTATAAATTTGTTTAGTATTATATAGTAGTTAGTAGTTGTGTAGAATGGAGAGTTGTTTTTGATTGTGGTTTTTGTTTACGTTGTTTTTTATTGTGTGGTTTT…
>BSP-#52-hDNMT3A-positive-rep1-7	CCCTTATAGATTTTTTGGGGAGGTAGATTTTGAGGTTAATAGTTTATTTGTAATTTTAGTTTTTTTTTTTATTTATAGAATTATTTAGTTGTGATTGAGTTCGTAGTTGTTGTATTTTTATTTTTATTTGGTGTTTTTTGGAATTATAAGTTTAAATTAGTTTTTTTTTTTAAAGTTGTTTGTTTTAGATGATAAGGATTTGGGGATTAGGAGAAATATTTAGGTCGTTTTATATGTATAGTATTTTGGTGACGTTATAGTAATATCGAGGTTGTATATATATATATAAAGAAAGTTATAAATTTGTTTAGTATTATATAGTAGTTAGTAGTTGTGTAGAATGGAGAGTTGTTTTTGATTGTGGTTTTTGTTTATGTTGTTTTTTATTGTGTGGTTTTT…
>BSP-#52-hDNMT3A-positive-rep1-8	CCCTTTATAGATTTTTTGGGGAGGTAGATTTTGAGGTTAATAGTTTATTTGTAATTTTAGTTTTTTTTTTTATTTATAGAATTATTTAGTTGTGATTGAGTTCGTAGTTGTTGTATTTTTATTTTTATTCGGTGTTTTTTGGAATTATAAGTTTAAATTAGTTTTTTTTTTTAAAGTTGTTCGTTTTAGATGATAAGGATTTGGGGATTAGGAGAAATATTTAGGTCGTTTTATATGTATAGTATTTTGGTGACGTTATAGTAATATCGAGGTTGTATATATATATATAAAGAAAGTTATAAATTTGTTTAGTATTATATAGTAGTTAGTAGTTGTGTAGAATGGAGAGTTGTTTTTGATTGTGGTTTTTGTTTACGTTGTTTTTTATTGTGTGGTTTT…
>BSP-#52-hDNMT3A-positive-rep1-9	CCCTTTATAGATTTTTTGGGGAGGTAGATTTTGAGGTTAATAGTTTATTTGTAATTTTAGTTTTTTTTTTTATTTATAGAATTATTTAGTTGTGATTGAGTTCGTAGTTGTTGTATTTTTATTTTTATTCGGTGTTTTTTGGAATTATAAGTTTAAATTAGTTTTTTTTTTTAAAGTTGTTCGTTTTAGATGATAAGGATTTGGGGATTAGGAGAAATATTTAGGTCGTTTTATATGTATAGTATTTTGGTGACGTTATAGTAATATCGAGGTTGTATATATATATATAAAGAAAGTTATAAATTTGTTTAGTATTATATAGTAGTTAGTAGTTGTGTAGAATGGAGAGTTGTTTTTGATTGTGGTTTTTGTTTACGTTGTTTTTTATTGTGTGGTTTT…
>BSP-#52-hDNMT3A-positive-rep2-1	CCCTTTATAGATTTTTTGGGGAGGTAGATTTTGAGGTTAATAGTTTATTTGTAATTTTAGTTTTTTCTTTATTTATAGAATTATTTAGTTGTGATTGAGTTCGTAGTTGTTATATTTTTATTTTTATTCGGTGTTTTTTGGAATTATAAGTTTAAATTAGTTTTTTTTTTTAAAGTTGTTCGTTTTAGATGATAAGGATTTGGGGATTAGGAGAAATATTTAGGTCGTTTTATATGTATAGTATTTTGGTGACGTTATAGTAATATCGAGGTTGTATATATATATATAAAGAAAGTTATAAATTTGTTTAGTATTATATAGTAGTTAGTAGTTGTGTAGAATGGAGAGTTGTTTTTGATTGTGGTTTTTGTTTACGTTGTTTTTTATTGTGTGGTTTTT…
>BSP-#52-hDNMT3A-positive-rep2-2	CCCTTTATAGATTTTTTGGGGAGGTAGATTTTGAGGTTAATAGTTTATTTGTAATTTTAGTTTTTTTTTTATTTATAGAATTATTTAGTTGAGATTGAGTTCGTAGTTGTTATATTTTTATTTTTATTCGGTGTTTTTTGGAATTATAAGTTTAAATTAGTTTTTTTTTCAAAGTTGTTCGTTTTAGATGATAAGGATTTGGGGATTAGGAGAAATATTTAGGTCGTTTTATATGTATAGTATTTTGGTGACGTTATAGTAATATCGAGGTTGTATATATATATGTAAAGAAAGTTATAAATTTGTTTAGTATTATATAGTAGTTAGTAGTTGTGTAGAATGGAGAGTTGTTTTTGATTGTGGTTTTTGTTTACGTTGTTTTTTATTGTGTGGTTTTTT…
>BSP-#52-hDNMT3A-positive-rep2-3	CCCTTTATAGATTTTTTGGGGAGGTAGATTTTGAGGTTAATAGTTTATTTGTAATTTTAGTTTTTTTTATTTATAGAATTATTTAGTTGTGATTGAGTTCGTAGTTGTTATATTTTTATTTTTATTCGGTGTTTTTTGGAATTATGAGTTTAAATTAGTTTTTTTTTTTAAAGTTGTTCGTTTTAGATGATAAGGATTTGGGGATTAGGAGAAATATTTAGGTCGTTTTATATGTATAGTATTTTGGTGACGTTATAGTAATATCGAGGTTGTATATATATATATAAGGAAAGTTATAAATTTGTTTAGTATTATATAGTAGTTAGTAGTTGTGTAGAATGGAGAGTTGTTTTTGATTGTGGTTTTTGTTTACGTTGTTTTTTATTGTGTGGTTTTTTT…
>BSP-#52-hDNMT3A-positive-rep2-4	CCCTTTATAGATTTTTTGGGGAGGTAGATTTTGAGGTTAATAGTTTATTTGTAATTTTAGTTTTTTTTTTTATTTATAGAATTATTTAGTTGTGATTGAGTTCGTAGTTGTTGTATTTTTATTTTTATTCGGTGTTTTTTGGAATTATAAGTTTAAATTAGTTTTTTTTTTTAAAGTTGTTCGTTTTAGATGATAAGGATTTGGGGATTAGGAGAAATATTTAGGTCGTTTTATATGTATAGTATTTTGGTGACGTTATAGTAATATCGAGGTTGTATATATATATATAAAGAAAGTTATAAATTTGTTTAGTATTATATAGTAGTTAGTAGTTGTGTAGAATGGAGAGTTGTTTTTGATTGTGGTTTTTGTTTACGTTGTTTTTTATTGTGTGGTTTT…
>BSP-#52-hDNMT3A-positive-rep2-5	CCCTTTATAGATTTTTTGGGGAGGTAGATTTTGAGGTTAATAGTTTATTTGTAATTTTAGTTTTTTTTTTTATTTATAGAATTATTTAGTTGTGATTGAGTTCGTAGTTGTTATATTTTTATTTTTATTCGGTGTTTTTTGGAATTATAAGTTTAAATTGGTTTTTTTTTTTAAAGTTGTTCGTTTTAGATGATAAGGATTTGGGGATTAGGAGAAATATTTAGGTCGTTTTATATGTATAGTATTTTGGTGACGTTATAGTAATATCGAGGTTGTATATATATATATAAAGAAAGTTATAAATTTGTTTAGTATTATATAGTAGTTAGTAGTTGTGTAGAATGGAGAGTTGTTTTTGATTGTGGTTTTTGTTTATGTTGTTTTTTATTGTGTGGTTTT…
>BSP-#52-hDNMT3A-positive-rep2-6	CCCTTTATAGATTTTTTGGGGAGGTAGATTTTGAGGTTAATAGTTTATTTGTAATTTTAGTTTTTTTTTTTATTTATAGAATTATTTAGTTGTGATTGAGTTCGTAGTTGTTGTATTTTTATTTTTATTCGGTGTTTTTTGGAATTATAAGTTTAAATTAGTTTTTTTTTTTAAAGTTGTTCGTTTTAGATGATAAGGATTTGGGGATTAGGAGAAATATTTAGGTCGTTTTATATGTATAGTATTTTGGTGACGTTATAGTAATATCGAGGTTGTATATATATATATAAAGAAAGTTATAAATTTGTTTAGTATTATATAGTAGTTAGTAGTTGTGTAGAATGGAGAGTTGTTTTTGATTGTGGTTTTTGTTTACGTTGTTTTTTATTGTGTGGTTTT…
>BSP-#52-hDNMT3A-positive-rep2-7	CCCTTATAGATTTTTTGGGGAGGTAGATTTTGAGGTTAATAGTTTATTTGTAATTTTAGTTTTTTTTTTTATTTATAGAATTATTTAGTTGTGATTGAGTTCGTAGTTGTTGTATTTTTATTTTTATTCGGTGTTTTTTGGAATTATAAGTTTAAATTAGTTTTTTTTTTTAAAGTTGTTTGTTTTAGATGATAAGGATTTGGGGATTAGGAGAAATATTTAGGTCGTTTTATATGTATAGTATTTTGGTGATGTTATAGTAATATCGAGGTTGTATATATATATATAAAGAAAGTTATAAATTTGTTTAGTATTATATAGTAGTTAGTAGTTGTGTAGAATGGAGAGTTGTTTTTGATTGTGGTTTTTGTTTATGTTGTTTTTTATTGTGTGGTTTTT…
>BSP-#52-hDNMT3A-positive-rep2-8	CCCTTTATAGATTTTTTGGGGAGGTAGATTTTGAGGTTAATAGTTTATTTGTAATTTTAGTTTTTTTTTTTATTTATAGAATTATTTAGTTGTGATTGAGTTCGTAGTTGTTGTATTTTTATTTTTATTCGGTGTTTTTTGGAATTATAAGTTTAAATTAGTTTTTTTTTTTAAAGTTGTTCGTTTTAGATGATAAGGATTTGGGGATTAGGAGAAATATTTAGGTCGTTTTATATGTATAGTATTTTGGTGACGTTATAGTAATATCGAGGTTGTATATATATATATAAAGAAAGTTATAAATTTGTTTAGTATTATATAGTAGTTAGTAGTTGTGTAGAATGGAGAGTTGTTTTTGATTGTGGTTTTTGTTTACGTTGTTTTTTATTGTGTGGTTTT…
>BSP-#52-hDNMT3A-positive-rep2-9	CCCTTTATAGATTTTTTGGGGAGGTAGATTTTGAGGTTAATAGTTTATTTGTAATTTTAGTTTTTTTTTTTATTTATAGAATTATTTAGTTGTGATTGAGTTCGTAGTTGTTGTATTTTTATTTTTATTCGGTGTTTTTTGGAATTATAAGTTTAAATTAGTTTTTTTTTTTAAAGTTGTTCGTTTTAGATGATAAGGATTTGGGGATTAGGAGAAATATTTAGGTCGTTTTATATGTATAGTATTTTGGTGACGTTATAGTAATATCGAGGTTGTATATATATATATAAAGAAAGTTATAAATTTGTTTAGTATTATATAGTAGTTAGTAGTTGTGTAGAATGGAGAGTTGTTTTTGATTGTGGTTTTTGTTTACGTTGTTTTTTATTGTGTGGTTTT…
>BSP-#52-hDNMT3A-positive-rep3-1	CCCTTTATAGATTTTTTGGGGAGGTAGATTTTGAGGTTAATAGTTTATTTGTAATTTTAGTTTTTTCTTTATTTATAGAATTATTTAGTTGTGATTGAGTTCGTAGTTGTTATATTTTTATTTTTATTCGGTGTTTTTTGGAATTATAAGTTTAAATTAGTTTTTTTTTTTAAAGTTGTTCGTTTTAGATGATAAGGATTTGGGGATTAGGAGAAATATTTAGGTCGTTTTATATGTATAGTATTTTGGTGACGTTATAGTAATATCGAGGTTGTATATATATATATAAAGAAAGTTATAAATTTGTTTAGTATTATATAGTAGTTAGTAGTTGTGTAGAATGGAGAGTTGTTTTTGATTGTGGTTTTTGTTTACGTTGTTTTTTATTGTGTGGTTTTT…
>BSP-#52-hDNMT3A-positive-rep3-2	CCCTTTATAGATTTTTTGGGGAGGTAGATTTTGAGGTTAATAGTTTATTTGTAATTTTAGTTTTTTTTTTATTTATAGAATTATTTAGTTGAGATTGAGTTCGTAGTTGTTATATTTTTATTTTTATTCGGTGTTTTTTGGAATTATAAGTTTAAATTAGTTTTTTTTTCAAAGTTGTTCGTTTTAGATGATAAGGATTTGGGGATTAGGAGAAATATTTAGGTCGTTTTATATGTATAGTATTTTGGTGACGTTATAGTAATATCGAGGTTGTATATATATATGTAAAGAAAGTTATAAATTTGTTTAGTATTATATAGTAGTTAGTAGTTGTGTAGAATGGAGAGTTGTTTTTGATTGTGGTTTTTGTTTACGTTGTTTTTTATTGTGTGGTTTTTT…
>BSP-#52-hDNMT3A-positive-rep3-3	CCCTTTATAGATTTTTTGGGGAGGTAGATTTTGAGGTTAATAGTTTATTTGTAATTTTAGTTTTTTTTATTTATAGAATTATTTAGTTGTGATTGAGTTCGTAGTTGTTATATTTTTATTTTTATTCGGTGTTTTTTGGAATTATGAGTTTAAATTAGTTTTTTTTTTTAAAGTTGTTCGTTTTAGATGATAAGGATTTGGGGATTAGGAGAAATATTTAGGTCGTTTTATATGTATAGTATTTTGGTGACGTTATAGTAATATCGAGGTTGTATATATATATATAAGGAAAGTTATAAATTTGTTTAGTATTATATAGTAGTTAGTAGTTGTGTAGAATGGAGAGTTGTTTTTGATTGTGGTTTTTGTTTACGTTGTTTTTTATTGTGTGGTTTTTTT…
>BSP-#52-hDNMT3A-positive-rep3-4	CCCTTTATAGATTTTTTGGGGAGGTAGATTTTGAGGTTAATAGTTTATTTGTAATTTTAGTTTTTTTTTTTATTTATAGAATTATTTAGTTGTGATTGAGTTCGTAGTTGTTGTATTTTTATTTTTATTCGGTGTTTTTTGGAATTATAAGTTTAAATTAGTTTTTTTTTTTAAAGTTGTTCGTTTTAGATGATAAGGATTTGGGGATTAGGAGAAATATTTAGGTCGTTTTATATGTATAGTATTTTGGTGACGTTATAGTAATATCGAGGTTGTATATATATATATAAAGAAAGTTATAAATTTGTTTAGTATTATATAGTAGTTAGTAGTTGTGTAGAATGGAGAGTTGTTTTTGATTGTGGTTTTTGTTTACGTTGTTTTTTATTGTGTGGTTTT…
>BSP-#52-hDNMT3A-positive-rep3-5	CCCTTTATAGATTTTTTGGGGAGGTAGATTTTGAGGTTAATAGTTTATTTGTAATTTTAGTTTTTTTTTTTATTTATAGAATTATTTAGTTGTGATTGAGTTCGTAGTTGTTATATTTTTATTTTTATTCGGTGTTTTTTGGAATTATAAGTTTAAATTGGTTTTTTTTTTTAAAGTTGTTCGTTTTAGATGATAAGGATTTGGGGATTAGGAGAAATATTTAGGTCGTTTTATATGTATAGTATTTTGGTGATGTTATAGTAATATCGAGGTTGTATATATATATATAAAGAAAGTTATAAATTTGTTTAGTATTATATAGTAGTTAGTAGTTGTGTAGAATGGAGAGTTGTTTTTGATTGTGGTTTTTGTTTATGTTGTTTTTTATTGTGTGGTTTT…
>BSP-#52-hDNMT3A-positive-rep3-6	CCCTTTATAGATTTTTTGGGGAGGTAGATTTTGAGGTTAATAGTTTATTTGTAATTTTAGTTTTTTTTTTTATTTATAGAATTATTTAGTTGTGATTGAGTTCGTAGTTGTTGTATTTTTATTTTTATTCGGTGTTTTTTGGAATTATAAGTTTAAATTAGTTTTTTTTTTTAAAGTTGTTCGTTTTAGATGATAAGGATTTGGGGATTAGGAGAAATATTTAGGTCGTTTTATATGTATAGTATTTTGGTGACGTTATAGTAATATCGAGGTTGTATATATATATATAAAGAAAGTTATAAATTTGTTTAGTATTATATAGTAGTTAGTAGTTGTGTAGAATGGAGAGTTGTTTTTGATTGTGGTTTTTGTTTACGTTGTTTTTTATTGTGTGGTTTT…
>BSP-#52-hDNMT3A-positive-rep3-7	CCCTTATAGATTTTTTGGGGAGGTAGATTTTGAGGTTAATAGTTTATTTGTAATTTTAGTTTTTTTTTTTATTTATAGAATTATTTAGTTGTGATTGAGTTCGTAGTTGTTGTATTTTTATTTTTATTCGGTGTTTTTTGGAATTATAAGTTTAAATTAGTTTTTTTTTTTAAAGTTGTTTGTTTTAGATGATAAGGATTTGGGGATTAGGAGAAATATTTAGGTCGTTTTATATGTATAGTATTTTGGTGATGTTATAGTAATATCGAGGTTGTATATATATATATAAAGAAAGTTATAAATTTGTTTAGTATTATATAGTAGTTAGTAGTTGTGTAGAATGGAGAGTTGTTTTTGATTGTGGTTTTTGTTTATGTTGTTTTTTATTGTGTGGTTTTT…
>BSP-#52-hDNMT3A-positive-rep3-8	CCCTTTATAGATTTTTTGGGGAGGTAGATTTTGAGGTTAATAGTTTATTTGTAATTTTAGTTTTTTTTTTTATTTATAGAATTATTTAGTTGTGATTGAGTTCGTAGTTGTTGTATTTTTATTTTTATTCGGTGTTTTTTGGAATTATAAGTTTAAATTAGTTTTTTTTTTTAAAGTTGTTCGTTTTAGATGATAAGGATTTGGGGATTAGGAGAAATATTTAGGTCGTTTTATATGTATAGTATTTTGGTGACGTTATAGTAATATCGAGGTTGTATATATATATATAAAGAAAGTTATAAATTTGTTTAGTATTATATAGTAGTTAGTAGTTGTGTAGAATGGAGAGTTGTTTTTGATTGTGGTTTTTGTTTACGTTGTTTTTTATTGTGTGGTTTT…
>BSP-#52-hDNMT3A-positive-rep3-9	CCCTTTATAGATTTTTTGGGGAGGTAGATTTTGAGGTTAATAGTTTATTTGTAATTTTAGTTTTTTTTTTTATTTATAGAATTATTTAGTTGTGATTGAGTTCGTAGTTGTTGTATTTTTATTTTTATTCGGTGTTTTTTGGAATTATAAGTTTAAATTAGTTTTTTTTTTTAAAGTTGTTCGTTTTAGATGATAAGGATTTGGGGATTAGGAGAAATATTTAGGTCGTTTTATATGTATAGTATTTTGGTGACGTTATAGTAATATCGAGGTTGTATATATATATATAAAGAAAGTTATAAATTTGTTTAGTATTATATAGTAGTTAGTAGTTGTGTAGAATGGAGAGTTGTTTTTGATTGTGGTTTTTGTTTACGTTGTTTTTTATTGTGTGGTTTT…
>BSP-#52-wildtype-rep1-1	CCCTTTATAGATTTTTTGGGGAGGTAGATTTTGAGGTTAATAGTTTATTTGTAATTTTAGTTTTTTTTTTATTTATAGAATTATTTAGTTGTGATTGAGTTTGTAGTTGTTATATTTTTATTTTTATTTGGTGTTTTTTGGAATTATAAGTTTAAATTAGTTTTTTTTTTAAAGTTGTTCGTTTTAGATGATAAGGATTTGGGGATTAGGAGAAATATTTAGGTTGTTCTATATGTATAGTATTTTGGTGACGTTATAGTAATATCGAGGTTGTATATATATATATAAAGAAAGTTATAAATTTGTTTAGTATTATATAGTAGTTAGTAGTTGTGTAGAATGGAGAGTTGTTTTTGATTGTGGTTTTTGTTTATGTTGTTTTTTATTGTGTGGTTTTTT…
>BSP-#52-wildtype-rep1-2	CCCTTTATAGATTTTTTGGGGAGGTAGATTTTGAGGTTAATAGTTTATTTGTAATTTTAGTTTTTTTTTTATTTATAGAATTATTTAGTTGTGATTGAGTTTGTAGTTGTTATATTTTTATTTTTATTTGGTGTTTTTTGGAATTATAAGTTTAAATTAGTTTTTTTTTTTAAAGTTGTTCGTTTTAGATGATAAGGATTTGGGGATTAGGAGAAATATTTAGGTTGTTTTATATGTATAGTATTTTGGTGATGTTATAGTAATATCGAGGTTGTATATATATATATAAAGAAAGTTATAAATTTGTTTAGTATTATATAGTAGTTAGTAGTTGTGTAGAATGGAGAGTTGTTTTTGATTGTGGTTTTTGTTTATGTTGTTTTTTATTGTGTGGTTTTT…
>BSP-#52-wildtype-rep1-3	CCCTTTATAGATTTTTTGGGGAGGTAGATTTTGAGGTTAATAGTTTATTTGTAATTTTAGTTTTTTTTTTATTTATAGAATTATTTAGTTGTGATTGAGTTTGTAGTTGTTATATTTTTATTTTTATTCGGTGTTTTTTGGAATTATAAGTTTAAATTAGTTTTTTTTTTTAAAGTTGTTCGTTTTAGATGATAAGGATTTGGGGATTAGGAGAAACATTTAGGTTGTTTTATATGTATAGTATTTTGGTGATGTTATAGTAATATCGAGGTTGTGTATATATATATAAAGAAAGTTATAAATTTGTTTAGTATTATATAGTAGTTAGTAGTTGTGTAGAATGGAGAGTTGTTTTTGATTGTGGTTTTTGTTTATGTTGTTTTTTATTGTGTGGTTTTT…
>BSP-#52-wildtype-rep1-4	CCCTTTATAGATTTTTTGGGGAGGTAGATTTTGAGGTTAATAGTTTATTTGTAATTTTAGGTTTTTTTTTATTTATAGAATTATTTAGTTGTGATTGAGTTTGTAGTTGTTATATTTTTATTTTTATTTGGTGTTTTTTGGAATTATAAGTTTAAATTAGTTTTTTTTTTAAAGTTGTTTGTTTTAGATGATAAGGATTTGGGGATTAGGAGAAATATTTAGGTTGTTTTATATGTATAGTATTTTGGTGATGTTATAGTAATATCGAGGTTGTATATATATATATAAAGAAAGTTATAAATTTGTTTAGTATTATATAGTAGTTAGTAGTTGTGTAGAATGGAGAGTTGCTTTTGATTGTGGTTTTTGTTTACGTTGTTTTTTATTGTGTGGTTTTTT…
>BSP-#52-wildtype-rep1-5	CCCTTTATAGATTTTTTGGGGAGGTAGATTTTGAGGTTAATAGTTTATTTGTAATTTTAGTTTTTTTTTTATTTATAGAATTATTTAGTTGTGATTGAGTTTGTAGTTGTTATATTTTTATTTTTATTTGGTGTTTTTTGGAATTATAAGTTTAAATTAGTTTTTTTTTTAAAGTTGTTTGTTTTAGATGATAAGGATTTGGGGATTAGGAGAAATATTTAGGTCGTTTTATATGTATAGTATTTTGGTGACGTTATAGTAATATTGAGGTTGTATATATATATATAAAGAAAGTTATAAATTTGTTTAGTATTATATAGTAGTTAGTAGTTGTGTAGAATGGAGAGTTGTTTTTGATTGTGGTTTTTGTTTATGTTGTTTTTTATTGTGTGGTTTTTT…
>BSP-#52-wildtype-rep1-6	CCCTTTATAGATTTTTTGGGGAGGTAGATTTTGAGGTTAATAGTTTATTTGTAATTTTAGTTTTTTTTTTATTTATAGAATTATTTAGTTGTGATTGAGTTCGTAGTTGTTATATTTTTATTTTTATTTGGTGTTTTTTGGAATTATAAGTTTAAATTAGTTTTTTTTTTTAAAGTTGTTTGTTTTAAATGATAAGGATTTGGGGATTAGGAGAAATATTTAGGTTGTTTTATATGTATAGTATTTTGGTGACGTTATAGTAATATTGAGGTTGTATATATATATATAAAGAAAGTTATAAATTTGTTTAGTATTATATAGTAGTTAGTAGTTGTGTAGAATGGAGAGTTGTTTTTGATTGTGGTTTTTGTTTATGTTGTTTTTTATTGTGTGGTTTTT…
>BSP-#52-wildtype-rep1-7	CCCTTTATAGATTTTTTGGGGAGGTAGATTTTGAGGTTAATAGTTTATTTGTAATTTTAGTTTTTTTTTTATTTATAGAATTATTTAGTTGTGATTGAGTTTGTAGTTGTTATATTTTTATTTTTATTCGGTGTTTTTTGGAATTATAAGTTTAAATTAGTTTTTTTTTTAAAGTTGTTCGTTTTAGATGATAAGGATTTGGGGATTAGGAGAAATATTTAGGTTGTTTTATATGTATAGTATTTTGGTGATGTTATAGTAATATTGAGGTTGTATATATATATATAAAGAAAGTTATAAATTTGTTTAGTATTATATAGTAGTTAGTAGTTGTGTAGAATGGAGAGTTGTTTTTGATTGTGGTTTTTGTTTACGTTGTTTTTTATTGTGTGGTTTTTT…
>BSP-#52-wildtype-rep1-8	CCCTTTATAGATTTTTTGGGGAGGTAGATTTTGAGGTTAATAGTTTATTTGTAATTTTAGTTTTTTTTTTATTTATAGAATTATTTAGTTGTGATTGAGTTTGTAGTTGTTATATTTTTATTTTTATTCGGTGGTTTTTGGAATTATAAGTTTAAATTAGTTTTTTTCTTTAAAGTTGTTTGTTTTAGATGATAAGGATTTGGGGATTAGGAGAAATATTTAGGTCGATTTATATGTATAGTATTTTGGTGATGTTATAGTAATATCGAGGTTGTATATATATATATAAAGAAAGTTATAAATTTGTTTAGTATTATATAGTAGTTAGTAGTTGTGTAGAGTGGAGAGTTGTTTTTGATTGTGGTTTTTGTTTATGTTGTTTTTTATTGTGTGGTTTTT…
>BSP-#52-wildtype-rep1-9	CCCTTTATAGATTTTTTGGGGAGGTAGATTTTGAGGTTAATAGTTTATTTGTAATTTTAGTTTTTTTTTTTATTTATAGAATTATTTAGTTGTGATTGAGTTTGTAGTTGTTATATTTTTATTTTTATTTGGTGTTTTTTGGAATTATAAGTTTAAATTAGTTTTTTTTTTAAAGTTGTTTGTTTTAGATGATAAGGATTTGGGGATTAGGAGAAATATTTAGGTCGTTTTATATGTATAGTATTTTGGTGATGTTATAGTAATATCGAGGTTGTATATATATATATAAAGAAAGTTATAAATTTGTTTAGTATTATATAGTAGTTAGTAGTTGTGTAGAATGGAGAGTTGTTTTTGATTGTGGTTTTTGTTTATGTTGTTTTTTATTGTGTGGTTTTT…
>BSP-#52-wildtype-rep1-10	CCCTTTATAGATTTTTTGGGGAGGTAGATTTTGAGGTTAATAGTTTATTTGTAATTTTAGTTTTTTTTTTTATTTATAGAATTATTTAGTTGTGATTGAGTTCGTAGTTGTTATATTTTTATTTTTATTCGGTGTTTTTTGGAATTATAAGTTTAAATTAGTTTTTTTTTTAAAGTTGTTTGTTTTAGATGATAAGGATTTGGGGATTAGGAGAAATATTTAGGTTGTTTTATATGTATAGTATTTTGGTGACGTTATAGTAATATTGAGGTTGTATATATATATATAAAGAAAGTTATAAATTTGTTTAGTATTATATAGTAGTTAGTAGTTGTGTAGAATGGAGAGTTGTTTTTGATTGTGGTTTTTGTTTATGTTGTTTTTTATTGTGTGGTTTTT…
>BSP-#52-wildtype-rep2-1	CCTTTATAGATTTTTTGGGGAGGTAGATTTTGAGGTTAATAGTTTATTTGTAATTTTAGTTTTTTTTTTATTTATAGAATTATTTAGTTGTGATTGAGTTCGTAGTTGTTATATTTTTATTCTTATTTGGTGTTTTTTGGAATTATAAGTTTAAATTAGTTTTTTTTTTAAAGTTGTTTGTTTTAGATGATAAGGATTTGGGGATTAGGAGAAATATTTAGGTTGTTTTATATGTATAGTATTTTGGTGATGTTATAGTGATATTGAGGTTGTATATATATATATAAAGAAAGTTATAAATTTGTTTAGTATTATATAGTAGTTAGTAGTTGTGTAGAATGGAGAGTTGTTTTTGATTGTGGTTTTTGTTTACGTTGTTTTTTATTGTGTGGTTTTTTT…
>BSP-#52-wildtype-rep2-2	CCTTTATAGATTTTTTGGGGAGGTAGATTTTGAGGTTAATAGTTTATTTGTAATTTTAGTTTTTTTTTTATTTATAGAATTATTTAGTTGTGATTGAGTTCGTAGTTGCTATATTTTTATTTTTATTTGGTGTTTTTTGGAATTATAAGTTTAAATTAGTTTTTTTTTTTAAAGTTGTTTGTTTTAGATGATAAGGATTTGGGGATTAGGAGAAATATTTAGGTTGTTTTATATGTATAGTATTTTGGTGACGTTATAGTAATATTGAGGTTGTATATATATATATAAAGAAAGTTATAAATTTGTTTAGTATTATATAGTAGTTAGTAGTTGTGTAGAATGGAGAGTTGTTTTTGATTGTGGTTTTTGTTTATGTTGTTTTTTATTGTGTGGTTTTTT…
>BSP-#52-wildtype-rep2-3	CCTTTATAGATTTTTTGGGGAGGTAGATTTTGAGGTTAATAGTTTATTTGTAATTTTAGTTTTTTTTTTATTTATAGAATTATTTTGTTGTGATTGAGTTCGTAGTTGTTATATTTTTATTTTTATTTGGTGTTTTTTGGAATTATAAGTTTAAATTAGTTTTTTTTTTAAAGTTGTTTGTTTTAGATGATAAGGATTTGGGGATTAGGAGAAATATTTAGGTTGTTTTATATGTATAGTATTTTGGTGACGTTATAGTAATATCGAGGTTGTATATGTATATATAAAGAAAGTTATAGATTTGTTTAGTATTATATAGTAGTTAGTAGTTGTGTAGAATGGAGAGTTGTTTTTGATTGTGGTTTTTGTTTATGTTGTTTTTTATTGTGTGGTTTTTTT…
>BSP-#52-wildtype-rep2-4	CCTTTATAGATTTTTTGGGGAGGTAGATTTTGAGGTTAATAGTTTATTTGTAATTTTAGTTTTTTTTTTATTATAGAATTATTTAGTTGTGATTGAGTTTGTAGTTGTTATATTTTTATTTTTATTTGGTGTTTTTTGGAATTATAAGTTTAAATTAGTTTTTTTTTTTAAGGTGGTCCTTTTAAAAGAAAAAGGATTGGGGAATAAGAAAAAAATTTAAGGCTGTTTTTATGGATAATATTTTGGGGAACTTTTTATAATATCCAGGGTGGATATATATATATAAAAAAAGGTATAAATTTGGTTAATAATAAATAATAATTAAGAATTGGGGAAAAAGGAAAAGTGGTTTTGAATGGGGGTTTTGGTTACCTTGGTTTTTAATGGGGGGGTTTTTTT…
>BSP-#52-wildtype-rep2-5	CCTTTATAGATTTTTTGGGGAGGTAGATTTTGAGGTTAATAGTTTATTTGTAATTTTAGTTTTTTTTTTATTTATAGAATTATTTAGTTGTGATTGAGTTCGTAGTTGTTATATTTTTATTTTTATTTGGTGTTTTTTTGGAATTATAAGTTTAAATTAGTTTTTTTTTTTAAAGTTGTTTGTTTTAGATGATAAGGATTTGGGGATTAGGAGAAATATTTAGGTTGTTTTATATGTATAGTATTTTGGTGATGTTATAGTAATATCGAGGTTGTATATGTATATATAAAGAAAGTTATAAATTTGTTTAGTATTATATAGTAGTTAGTAGTTGTGTAGAATGGAGAGTTGTTTTTGATTGTGGTTTTTGTTTATGTTGTTTTTTATTGTGTGGTTTTT…
>BSP-#52-wildtype-rep2-6	CCTTTATAGATTTTTTGGGGAGGTAGATTTTGAGGTTAATAGTTTATTTGTAATTTTAGTTTTTTTTTTATTTATAGAGTTATTTAGTTGTGATTGAGTTCGTAGTTGTTATATTTTTATTTTTATTTGGTGTTTTTTGGAATTATAAGTTTAAATTAGTTTTTTTTTTTAAAGTTGTTCGTTTTAGATGATAAGGATTTGGGGATTAGGAGAAATATTTAGGTTGTTTTATATGTATAGTATTTTGGTGACGTTATAGTAATATTGAGGTTGTATATATATATATAAAGAAAGTTATAAATTTGTTTAGTATTATATAGTAGTTAGTAGTTGTGTAGAATGGAGAGTTGTTTTTGATGTGGTTTTTGTTTACGTTGTTTTTTATTGTGTGGTTTTTTT…
>BSP-#52-wildtype-rep2-7	CCCTTATAGATTTTTTGGGGAGGTAGATTTTGAGGTTAATAGTTTATTTGTAATTTTAGTTTTTTTTTTATTTATAGAGTTATTTAGTTGTGATTGAGTTTGTAGTTGTTATATTTTTATTTTTATTTGGTGTTTTTTGGAATTATAAGTTTAAATTAGTTTTTTTTTTTAAAGTTGTTTGTTTTAGATGATAAGGATTTGGGGATTAGGAGAAATATTTAGGTTGTTTTATATGTATAGTATTTTGGTGACGTTATAGTAATATCGAGGTTGTATATATATATATAAAGAAAGTTATAAATTTGTTTAGTATTATATAGTAGTTAGTAGTTGTGTAGAATGGAGAGTTGTTTTTGATGTGGTTTTTGTTTATGTTGTTTTTTATTGTGTGGTTTTTTT…
>BSP-#52-wildtype-rep2-8	CCCTTATAGATTTTTTGGGGAGGTAGATTTTGAGGTTAATAGTTTATTTGTAATTTTAGTTTTTTTTTTATTTATAGAGTTATTTAGTTGTGATTGAGTTCGTAGTTGTTATATTTTTATTTTTATTTGGTGTTTTTTGGAATTATAAGTTTAAATTAGTTTTTTTTTTTAAAGTTGTTTGTTTTAGATGATAAGGATTTGGGGATTAGGAGAAATATTTAGGTTGTTTTATATGTATAGTATTTTGGTGATGTTATAGTAATATCGAGGTTGTATATATATATATAAAGAAAGTTATAAATTTGTTTAGTATTATATAGTAGTTAGTAGTTGTGTAGAATGGAGAGTTGTTTTTGATGTGGTTTTTGTTTACGTTGTTTTTTATTGTGTGGTTTTTTT…
>BSP-#52-wildtype-rep2-9	CCCTTATAGATTTTTTGGGGAGGTAGATTTTGAGGTTAATAGTTTATTTGTAATTTTAGTTTTTTTTTTATTTATAGAGTTATTTAGTTGTGATTGAGTTCGTAGTTGTTATATTTTTATTTTTATTTGGTGTTTTTTGGAATTATAAGTTTAAATTAGTTTTTTTTTTTAAAGTTGTTCGTTTTAGATGATAAGGATTTGGGGATTAGGAGAAATATTTAGGTCGTTTTATATGTATAGTATTTTGGTGACGTTATAGTAATATCGAGGTTGTATATATATATATAAAGAAAGTTATAAATTTGTTTAGTATTATATAGTAGTTAGTAGTTGTGTAGAATGGAGAGTTGTTTTTGATGTGGTTTTTGTTTACGTTGTTTTTTATTGTGTGGTTTTTTT…
>BSP-#52-wildtype-rep2-10	CCCTTATAGATTTTTTGGGGAGGTAGATTTTGAGGTTAATAGTTTATTTGTAATTTTAGTTTTTTTTTTATTTATAGAGTTATTTAGTTGTGATTGAGTTTGTAGTTGTTATATTTTTATTTTTATTCGGTGTTTTTTGGAATTATAAGTTTAAATTAGTTTTTTTTTTTAAAGTTGTTCGTTTTAGATGATAAGGATTTGGGGATTAGGAGAAATATTTAGGTCGTTTTATATGTATAGTATTTTGGTGATGTTATAGTAATATTGAGGTTGTATATATATATATAAAGAAAGTTATAAATTTGTTTAGTATTATATAGTAGTTAGTAGTTGTGTAGAATGGAGAGTTGTTTTTGATGTGGTTTTTGTTTATGTTGTTTTTTATTGTGTGGTTTTTTT…
>BSP-#52-wildtype-rep3-1	CCCTTTATAGATTTTTTGGGGAGGTAGATTTTGAGGTTAATAGTTTATTTGTAATTTTAGTTTTTTTTTATTTATAGAATTATTTAGTTGTGATTGAGTTTGTAGTTGTTATATTTTTATTTTTATTTGGTGTTTTTTGGAATTATAAGTTTAAATTAGTTTTTTTTTTTAAAGTTGTTCGTTTTAGATGATAAGGATTTGGGGATTAGGAGAAATATTTAGGTCGTTTTATATGTATAGTATTTTGGTGATGTTATAGTAATATCGAGGTTGTATATATATATATAAAGAAAGTTATAAATTTGTTTAGTATTATATAGTAGTTAGTAGTTGTGTAGAATGGAGAGTTGTTTTTGATTGAGGTTTTTGTTTATGTTGTTTTTTATTGTGTGGTTTTTT…
>BSP-#52-wildtype-rep3-2	CCCTTTATAGATTTTTTGGGGAGGTAGATTTTGAGGTTAATAGTTTATTTGTAATTTTAGTTTTTTTTTATTTATAGAATTATTTAGTTGTGATTGAGTTCGTAGTTGTTATATTTTTATTTTTATTCGGTGTTTTTTGGAATTATAAGTTTAAATTAGTTTTTTTTTTTAAAGTTGTTTGTTTTAGATGATAAGGATTTGGGGATTAGGAGAAATATTTAGGTTGTTTTATATGTATAGTATTTTGGTGACGTTATAGTAATATCGAGGTTGTATATATATATATAAAGAAAGTTATAAATTTGTTTAGTATTATATAGTAGTTAGTAGTTGTGTAGAATGGAGAGTTGTTTTTGATTGAGGTTTTTGTTTATGTTGTTTTTTATTGTGTGGTTTTTT…
>BSP-#52-wildtype-rep3-3	CCCTTTATAGATTTTTTGGGGAGGTAGATTTTGAGGTTAATAGTTTATTTGTAATTTTAGTTTTTTTTTATTTATAGAATTATTTAGTTGTGATTGAGTTTGTAGTTGTTATATTTTTATTTTTATTTGGTGTTTTTTGGAATTATAAGTTTAAATTAGTTTTTTTTTTTAAAGTTGTTCGTTTTAGATGATAAGGATTTGGGGATTAGGAGAAATATTTAGGTTGTTTTATATGTATAGTATTTTGGTGACGTTATAGTAATATCGAGGTTGTATATATATATATAAAGAAAGTTATAAATTTGTTTAGTATTATATAGTAGTTAGTAGTTGTGTAGAATGGAGAGTTGTTTTTGATTGAGGTTTTTGTTTATGTTGTTTTTTATTGTGTGGTTTTTT…
>BSP-#52-wildtype-rep3-4	CCCTTTATAGATTTTTTGGGGAGGTAGATTTTGAGGTTAATAGTTTATTTGTAATTTTAGTTTTTTTTTATTTATAGAATTATTTAGTTGTGATTGAGTTCGTAGTTGTTATATTTTTATTTTTATTCGGTGTTTTTTGGAATTATAAGTTTAAATTAGTTTTTTTTTTTAAAGTTGTTTGTTTTAGATGATAAGGATTTGGGGATTAGGAGAAATATTTAGGTTGTTTTATATGTATAGTATTTTGGTGACGTTATAGTAATATTGAGGTTGTATATATATATATAAAGAAAGTTATAAATTTGTTTAGTATTATATAGTAGTTAGTAGTTGTGTAGAATGGAGAGTTGTTTTTGATTGAGGTTTTTGTTTACGTTGTTTTTTATTGTGTGGTTTTTT…
>BSP-#52-wildtype-rep3-5	CCCTTTATAGATTTTTTGGGGAGGTAGATTTTGAGGTTAATAGTTTATTTGTAATTTTAGTTTTTTTTTATTTATAGAATTATTTAGTTGTGATTGAGTTTGTAGTTGTTATATTTTTATTTTTATTTGGTGTTTTTTGGAATTATAAGTTTAAATTAGTTTTTTTTTTTAAAGTTGTTCGTTTTAGATGATAAGGATTTGGGGATTAGGAGAAATATTTAGGTTGTTTTATATGTATAGTATTTTGGTGATGTTATAGTAATATCGAGGTTGTATATATATATATAAAGAAAGTTATAAATTTGTTTAGTATTATATAGTAGTTAGTAGTTGTGTAGAATGGAGAGTTGTTTTTGATTGAGGTTTTTGTTTACGTTGTTTTTTATTGTGTGGTTTTTT…
>BSP-#52-wildtype-rep3-6	CCCTTTATAGATTTTTTGGGGAGGTAGATTTTGAGGTTAATAGTTTATTTGTAATTTTAGTTTTTTTTTATTTATAGAATTATTTAGTTGTGATTGAGTTCGTAGTTGTTATATTTTTATTTTTATTTGGTGTTTTTTGGAATTATAAGTTTAAATTAGTTTTTTTTTTTAAAGTTGTTTGTTTTAGATGATAAGGATTTGGGGATTAGGAGAAATATTTAGGTCGTTTTATATGTATAGTATTTTGGTGATGTTATAGTAATATCGAGGTTGTATATATATATATAAAGAAAGTTATAAATTTGTTTAGTATTATATAGTAGTTAGTAGTTGTGTAGAATGGAGAGTTGTTTTTGATTGAGGTTTTTGTTTACGTTGTTTTTTATTGTGTGGTTTTTT…
>BSP-#52-wildtype-rep3-7	CCCTTTATAGATTTTTTGGGGAGGTAGATTTTGAGGTTAATAGTTTATTTGTAATTTTAGTTTTTTTTTATTTATAGAATTATTTAGTTGTGATTGAGTTCGTAGTTGTTATATTTTTATTTTTATTTGGTGTTTTTTGGAATTATAAGTTTAAATTAGTTTTTTTTTTTAAAGTTGTTCGTTTTAGATGATAAGGATTTGGGGATTAGGAGAAATATTTAGGTTGTTTTATATGTATAGTATTTTGGTGACGTTATAGTAATATCGAGGTTGTATATATATATATAAAGAAAGTTATAAATTTGTTTAGTATTATATAGTAGTTAGTAGTTGTGTAGAATGGAGAGTTGTTTTTGATTGAGGTTTTTGTTTATGTTGTTTTTTATTGTGTGGTTTTTT…
>BSP-#52-wildtype-rep3-8	CCCTTTATAGATTTTTTGGGGAGGTAGATTTTGAGGTTAATAGTTTATTTGTAATTTTAGTTTTTTTTTATTTATAGAATTATTTAGTTGTGATTGAGTTTGTAGTTGTTATATTTTTATTTTTATTCGGTGTTTTTTGGAATTATAAGTTTAAATTAGTTTTTTTTTTTAAAGTTGTTTGTTTTAGATGATAAGGATTTGGGGATTAGGAGAAATATTTAGGTTGTTTTATATGTATAGTATTTTGGTGACGTTATAGTAATATTGAGGTTGTATATATATATATAAAGAAAGTTATAAATTTGTTTAGTATTATATAGTAGTTAGTAGTTGTGTAGAATGGAGAGTTGTTTTTGATTGAGGTTTTTGTTTATGTTGTTTTTTATTGTGTGGTTTTTT…
>BSP-#52-wildtype-rep3-9	CCCTTTATAGATTTTTTGGGGAGGTAGATTTTGAGGTTAATAGTTTATTTGTAATTTTAGTTTTTTTTTATTTATAGAATTATTTAGTTGTGATTGAGTTTGTAGTTGTTATATTTTTATTTTTATTTGGTGTTTTTTGGAATTATAAGTTTAAATTAGTTTTTTTTTTTAAAGTTGTTTGTTTTAGATGATAAGGATTTGGGGATTAGGAGAAATATTTAGGTCGTTTTATATGTATAGTATTTTGGTGACGTTATAGTAATATTGAGGTTGTATATATATATATAAAGAAAGTTATAAATTTGTTTAGTATTATATAGTAGTTAGTAGTTGTGTAGAATGGAGAGTTGTTTTTGATTGAGGTTTTTGTTTACGTTGTTTTTTATTGTGTGGTTTTTT…
>BSP-#52-wildtype-rep3-10	CCCTTTATAGATTTTTTGGGGAGGTAGATTTTGAGGTTAATAGTTTATTTGTAATTTTAGTTTTTTTTTATTTATAGAATTATTTAGTTGTGATTGAGTTCGTAGTTGTTATATTTTTATTTTTATTTGGTGTTTTTTGGAATTATAAGTTTAAATTAGTTTTTTTTTTTAAAGTTGTTCGTTTTAGATGATAAGGATTTGGGGATTAGGAGAAATATTTAGGTCGTTTTATATGTATAGTATTTTGGTGACGTTATAGTAATATCGAGGTTGTATATATATATATAAAGAAAGTTATAAATTTGTTTAGTATTATATAGTAGTTAGTAGTTGTGTAGAATGGAGAGTTGTTTTTGATTGAGGTTTTTGTTTACGTTGTTTTTTATTGTGTGGTTTTTT…
